# Supplementary material for: Metabolomics analysis uncovers metabolic changes and remodeling of anti-VEGF therapy on macular edema
Source: Eye Vis (Lond). 2025 Jul 14;12:28. doi: 10.1186/s40662-025-00444-2 (PMC12257654; doi:10.1186/s40662-025-00444-2)
Supplement: Supplementary file 3 — Additional file 3. [file 40662_2025_444_MOESM3_ESM.xlsx]

## Sheet: negative
id	MS2 name	MS2 score	MS1 name	MS1 ppm	rtmed	mzmed	SuperClass	type	AA1	AA10	AA11	AA12	AA14	AA16	AA17	AA18	AA19	AA20	AA21	AA22	AA23	AA3	AA30	AA31	AA4	AA6	AA7	AA8	AF1	AF10	AF11	AF12	AF14	AF16	AF17	AF18	AF19	AF20	AF21	AF22	AF23	AF3	AF30	AF31	AF4	AF6	AF7	AF8	BA1
1	Pyruvic acid	1			338.134	87.008	Organic acids and derivatives	forward	0.187748	0.238129	0.579226	0.155983	0.330617	0.233735	0.163769	0.208427	0.100279	0.254958	0.34693	0.135763	0.361146	0.376532	0.291554	0.140593	0.198279	0.470188	0.283081	0.445553	0.503237	0.20356	0.288913	0.21812	0.179622	0.288796	0.282743	0.229967	0.440273	0.103916	0.553735	0.113414	0.354806	0.231134	0.23151	0.1399	0.359121	0.312602	0.359968	0.411444	0.247448
2	L-Norleucine	1			291.871	130.087	Organic acids and derivatives	forward	6.18091	4.50277	5.016	4.94802	4.16291	5.55988	4.08521	5.60615	4.46374	4.55745	4.41404	4.25936	4.82869	6.70921	3.96162	5.42467	4.78265	6.8293	4.06551	5.88497	4.88282	3.97127	4.4384	4.6646	1.95103	3.88162	5.75914	5.65675	3.8459	2.6171	4.49483	4.38007	4.12571	4.64862	3.56205	4.07827	3.46351	4.93345	3.96481	5.46728	4.92225
3	D-Alanine	0.99997			362.187	88.0396	Organic acids and derivatives	forward	2.65485	3.25501	3.15852	2.88859	2.38911	3.47191	3.10754	2.84207	2.7814	2.79008	3.69949	3.01001	2.95902	3.064	3.26858	2.28049	1.47204	2.46877	1.96585	2.61081	3.24356	3.01299	3.03239	2.58707	1.26484	3.02832	3.37979	2.60106	2.71461	1.21485	3.23857	2.47416	3.18604	3.13562	3.14994	2.42922	1.67644	2.53344	2.72145	2.67749	2.85916
4	Pelargonic acid	0.999965			52.6668	157.123	Lipids and lipid-like molecules	forward	4.21525	4.50336	4.83887	4.31296	4.65261	4.30511	4.83764	4.27491	5.14148	4.33207	4.31854	6.35516	3.48571	4.96477	3.64435	4.53809	6.93804	4.60618	5.1924	4.65578	4.75173	4.06467	4.33293	4.85754	5.03423	9.35293	5.15472	4.43646	4.29386	4.39903	4.72792	0.27407	0.233655	4.03033	4.09979	8.86099	3.56848	4.08662	4.31786	5.55811	4.16223
6	Glyceraldehyde	0.999857			240.096	89.0236	Organic oxygen compounds	forward	95.6863	108.139	111.738	110.165	111.882	116.571	105.009	116.925	115.724	97.138	123.411	116.124	106.123	123.213	101.389	118.178	84.3144	94.9318	132.319	106.358	132.423	117.531	106.294	117.5	91.3357	133.437	121.424	114.681	120.46	72.0536	117.836	128.362	140.561	131.09	113.769	143.045	109.003	108.763	125.639	119.518	97.4192
7	Dodecanoic acid	0.999759			49.0037	199.17	Lipids and lipid-like molecules	forward	0.0878915	0.111353	0.662277	0.114281	0.0946066	0.133432	0.115578	0.118644	0.194894	0.113957	0.137064	0.226391	0.0998317	0.113636	0.0768551	0.175921	0.18332	0.13948	0.0992564	0.118497	0.125717	0.124746	0.154282	0.145499	0.201459	0.241285	0.121619	0.1277	0.14091	0.15004	0.115972	0.0129812	0.0129254	0.123952	0.0910605	0.280794	0.130492	0.113961	0.10664	0.158859	0.0842306
8	cis-Vaccenic acid	0.999736			39.0048	281.249	Lipids and lipid-like molecules	forward	0.318743	0.570403	0.363793	0.519937	0.273827	0.151357	0.305918	0.855179	0.25512	0.310999	0.954575	1.0776	0.779526	0.448507	1.02687	0.517803	0.341913	0.484512	0.342788	0.413757	0.623284	0.907828	0.440989	0.48574	0.370467	0.749356	0.451816	0.413106	0.399428	1.23821	0.289482	0.122747	0.110775	0.340823	0.362111	0.320127	0.410213	0.722509	0.387869	0.457281	0.431277
9	Ethyl dodecanoate	0.999634			94.4535	227.202	Lipids and lipid-like molecules	forward	0.00891122	0.00900835	0.0138254	0.00943937	0.00836778	0.00487971	0.0106292	0.0161585	0.00896322	0.00898094	0.0111836	0.0128732	0.0104946	0.0119621	0.0129681	0.0106995	0.00836936	0.0121652	0.0106648	0.0115565	0.0116414	0.00861402	0.0118482	0.0131448	0.00538729	0.0364901	0.0110388	0.00999964	0.0118195	0.00943802	0.0118785	0.00731464	0.00955016	0.00834984	0.00741508	0.00694104	0.0100202	0.00815528	0.00803916	0.0134967	0.00977507
10	Creatinine	0.99963			176.851	112.051	Organic acids and derivatives	forward	9.48834	7.82201	9.48529	8.56363	6.88691	6.16033	7.31606	11.6724	8.19831	5.2891	6.57107	7.53271	5.04234	9.77267	14.0704	7.4042	6.89694	8.35598	11.9234	6.78744	11.7916	8.37974	11.3322	9.84679	6.21583	7.28135	8.55176	9.39433	7.46812	4.1655	6.20537	15.1905	4.63549	8.16981	10.7133	8.11227	9.03976	7.71752	6.96884	7.05206	6.63974
13	Dehydroepiandrosterone sulfate	0.997566			28.4362	367.159	Lipids and lipid-like molecules	forward	0.00771013	0.0351328	0.0389374	0.0175752	0.0141291	0.00680645	0.0269085	0.0451059	0.0117737	0.0135756	0.0257194	0.0110137	0.0172545	0.0252143	0.00321474	0.0029894	0.0113555	0.0363906	0.0300501	0.0341693	0.0145105	0.0541491	0.0521329	0.0202353	0.0146715	0.0164764	0.0265281	0.0252508	0.00718285	0.00768917	0.021737	0.0470938	0.00821767	0.0154703	0.00214901	0.0179554	0.0108053	0.0246903	0.0112917	0.0214673	0.0194723
15	L-Proline	0.996381			325.639	114.055	Organic acids and derivatives	forward	0.578375	0.426783	0.460861	0.656038	0.718585	0.554579	0.823877	0.558901	0.573452	0.323805	0.458119	0.670558	0.573914	0.77428	1.2696	0.401443	0.598189	0.438621	0.524437	0.661465	0.669284	0.460909	0.49313	1.73168	0.583324	0.600957	1.09507	0.462538	0.504737	0.225465	0.376677	1.25484	0.422138	0.541991	0.773021	0.502161	0.430587	0.675867	0.561686	0.761931	0.3854
16	Citramalic acid	0.995043			214.874	147.029	Lipids and lipid-like molecules	forward	0.254097	0.183586	0.362064	0.129034	0.193904	0.176489	0.15646	0.162479	0.121862	0.175017	0.225726	0.132476	0.205317	0.195331	0.190528	0.146582	0.164968	0.221777	0.188639	0.20689	0.215458	0.173913	0.268967	0.162816	0.180176	0.199051	0.181867	0.18083	0.203159	0.308789	0.35088	0.123763	0.235621	0.18162	0.183437	0.140904	0.239656	0.203218	0.191328	0.18881	0.188468
17	Rhamnose	0.994314			209.242	163.061	Organic oxygen compounds	forward	0.109937	0.0947591	0.0172116	0.0579933	0.0361211	0.0903779	0.10577	0.0975176	0.0661133	0.039479	0.0458229	0.0952687	0.0751247	0.0828888	1.85264e-05	0.0242253	0.177623	0.060289	0.0864255	0.100173	0.117873	0.0960964	0.0210739	0.0602572	0.170201	0.0838802	0.119777	0.108751	0.0741599	0.43649	0.0389946	0.063209	0.123133	0.0820076	2.00902e-05	0.0537283	0.138172	0.0680367	0.0948607	0.0537792	0.0203394
18	gamma-Aminobutyric acid	0.993741			339.896	102.055	Organic acids and derivatives	forward	0.400743	0.273936	0.359109	0.239948	0.328966	0.20516	0.292818	0.367406	0.307045	0.376705	0.443892	0.235453	0.470031	0.290351	0.451013	0.224747	0.311197	0.375139	0.228773	0.280028	0.320312	0.21369	0.363046	0.339917	0.124164	0.183243	0.305418	0.328899	0.435977	0.137609	0.578101	0.2666	0.401317	0.217984	0.415905	0.240605	0.2596	0.237915	0.33162	0.245567	0.333171
20	L-Valine	0.993212			316.451	116.071	Organic acids and derivatives	forward	12.4365	10.1301	11.1069	9.49451	8.70562	11.6598	9.60005	9.87596	8.41546	10.2726	10.3597	8.19746	8.43	12.6035	9.33321	9.72307	9.29652	11.6119	6.73288	10.1166	9.39627	9.02404	9.68756	8.41013	3.92216	7.97658	9.92189	10.8807	8.67043	5.33286	9.62964	8.07118	9.05761	10.6811	7.97651	8.54737	7.62542	9.69412	8.16326	10.0381	10.5761
21	Alpha-Hydroxyisobutyric acid	0.992427			214.015	103.039	Organic acids and derivatives	forward	2.26945	1.99908	2.82129	1.77781	2.27482	1.44439	1.59727	2.31667	2.19467	1.76507	2.97255	1.94875	1.77842	2.04021	1.53722	2.36619	2.40003	1.92988	2.28541	1.19022	1.64738	1.43318	3.22135	1.8719	2.21658	1.35778	1.75194	2.58213	2.74963	2.16717	3.81431	2.16876	2.01946	1.29758	1.71741	2.60214	2.52664	1.60576	1.96232	1.1565	1.01531
22	Indoxyl sulfate	0.991769			29.6072	212.002	Organic acids and derivatives	forward	0.105829	0.515124	0.784395	0.376216	0.249219	0.168016	0.04589	0.504729	0.234106	0.206901	0.120418	0.208194	0.152751	0.495297	1.9652	0.0558043	0.114747	0.217453	0.218759	0.20257	0.0945266	0.402282	0.546157	0.22393	0.347624	0.237693	0.175976	0.661143	0.301553	0.222859	0.0747819	0.224112	0.0809234	0.160201	1.46179	0.0926134	0.105291	0.0781098	0.150887	0.433927	0.215061
26	2-Hydroxyethanesulfonate	0.988878			181.222	124.991	Organic acids and derivatives	forward	4.83961	7.59821	5.04111	4.77079	7.59659	4.29984	4.84922	7.84417	9.28845	6.03838	6.84158	4.29108	9.07992	5.98824	7.21334	5.71125	6.69712	4.99689	4.27476	8.0958	6.70254	5.97789	5.96499	5.9643	0.107504	5.76489	7.0758	6.03552	7.29809	0.0706771	6.99147	6.04631	7.62867	4.37906	7.06417	6.10482	7.73629	5.61839	4.87356	6.89077	6.35366
27	3-Hydroxycapric acid	0.988595			100.66	187.134	Organic acids and derivatives	forward	0.0246581	0.030688	0.0279552	0.0230004	0.0207217	0.0261154	0.0221699	0.047772	0.0164053	0.0220691	0.036842	0.0572651	0.0264332	0.0345558	0.0400246	0.0425267	0.0366175	0.0316739	0.0349389	0.0325104	0.0294619	0.0352231	0.0259908	0.028329	0.0417495	0.0414378	0.0284816	0.0329727	0.0187744	0.0745134	0.0338908	0.00920333	0.02655	0.0239564	0.0294275	0.0634651	0.0167069	0.0327606	0.0246819	0.0258196	0.0242605
30	4-Dodecylbenzenesulfonic Acid	0.987485			28.4377	325.184	Benzenoids	forward	2.5123	2.9098	3.10321	3.34243	3.76129	4.19112	2.96956	8.93069	4.34673	2.75706	5.85336	3.07014	2.15539	2.16406	3.60596	6.33609	2.37872	4.33248	0.82025	2.25319	5.05752	1.97117	1.2794	3.15693	5.34451	7.75685	4.47203	3.05143	2.28605	4.96866	2.32068	1.30692	2.88335	2.47121	1.13589	5.35348	2.58531	4.6528	2.66613	3.36431	4.03694
31	Isokobusone	0.98709			59.01	221.155	Organic oxygen compounds	forward	0.376426	0.468306	0.362056	0.595763	0.352185	0.255584	0.391804	0.412132	0.373824	0.419271	0.544686	0.517536	0.297419	0.402084	0.400832	0.441071	0.872863	0.297417	0.411879	0.483084	0.352707	0.48536	0.731619	0.435022	0.599917	1.24613	0.452351	0.339121	0.486395	0.314677	0.387043	0.305772	0.418726	0.513268	0.429807	0.951117	0.592335	0.374517	0.379014	0.343892	0.403266
33	Indoleacetaldehyde	0.986165			45.5817	158.061	Organoheterocyclic compounds	forward	0.278648	0.273378	0.333011	0.469706	0.236307	0.328995	0.277263	0.272883	0.458007	0.272992	0.24908	0.249852	0.240293	0.281484	0.245921	0.31932	0.127511	0.210154	0.20927	0.263101	0.228923	0.23769	0.2989	0.325756	0.112683	0.149632	0.207418	0.308897	0.270131	0.178382	0.256681	0.241194	0.365315	0.335286	0.254604	0.242759	0.216088	0.252182	0.285157	0.217725	0.693123
34	Terephthalic acid	0.986115			382.891	165.019	Benzenoids	forward	0.641133	0.643838	0.682699	0.628295	0.755956	0.655369	0.705624	0.578613	0.647783	0.607866	0.625749	0.699054	0.630453	0.602549	0.615861	0.689559	0.719792	0.552984	0.658701	0.580894	0.606529	0.628234	0.62925	0.59103	0.603597	0.595891	0.603248	0.712751	0.655178	0.683111	0.551512	0.669153	0.725081	0.696348	0.719795	0.748032	0.643003	0.630941	0.673883	0.609902	0.646009
35	2-Hydroxystearic acid	0.984279			52.764	299.259	Lipids and lipid-like molecules	forward	0.00463062	0.00720894	0.00455291	0.00545957	0.00516555	0.00729093	0.00653417	0.009276	0.00807173	0.00543494	0.00707375	0.0140689	0.00575749	0.00449999	0.00908074	0.00897428	0.0132846	0.00732454	0.00732036	0.00665183	0.00834982	0.00682906	0.0045978	0.00790461	0.0132774	0.0218391	0.00704908	0.00576732	0.00405162	0.0104207	0.00547482	0.000378846	0.000589629	0.00629898	0.0085265	0.0198076	0.00538133	0.00656986	0.00688803	0.00620958	0.00731873
36	Cyclamic acid	0.98307			66.6702	178.054	Organic acids and derivatives	forward	1.83856e-05	1.91584e-05	0.0941403	1.90583e-05	0.0562599	1.86706e-05	0.00426779	0.130501	1.88185e-05	1.89671e-05	0.00413847	2.0297e-05	1.89706e-05	1.90881e-05	0.0105566	1.96432e-05	0.00213924	0.00916807	2.01932e-05	1.92966e-05	0.00269065	1.95128e-05	0.0306227	0.0212357	2.04141e-05	0.00373769	0.0255295	0.872447	1.92914e-05	0.0292212	1.92234e-05	0.024563	2.08717e-05	1.98659e-05	0.102312	2.09168e-05	1.9328e-05	0.0185262	1.97679e-05	1.95519e-05	1.89443e-05
37	Fructose-1P	0.982815			314.84	179.056	Organooxygen compounds	forward	4.10112	4.10221	4.04673	3.9792	3.89061	2.94074	3.38842	3.36749	4.1622	4.93903	5.02159	2.80053	4.04657	4.8977	4.16627	5.43393	5.18415	3.62793	4.75515	2.9329	2.18455	3.65271	5.18448	2.48404	1.71487	2.77588	3.00448	3.80443	3.89164	1.61989	2.94141	2.62478	3.49122	3.52578	3.78659	3.43218	3.14869	5.15054	4.02297	2.68731	4.64393
38	Creatine	0.982588			363.741	130.062	Organic acids and derivatives	forward	0.232816	0.271225	0.242221	0.18054	0.260871	0.262967	0.238627	0.200392	0.247813	0.271908	0.261132	0.269128	0.274975	0.180928	0.208694	0.206365	0.117361	0.192843	0.22725	0.274727	0.220612	0.200607	0.215283	0.233806	0.145767	0.210967	0.240746	0.188659	0.245749	0.154788	0.281071	0.20169	0.26904	0.148344	0.193409	0.216466	0.132808	0.157956	0.129157	0.256011	0.222692
39	Uridine	0.980807			168.449	243.062	Nucleosides, nucleotides, and analogues	forward	3.42071	4.74138	3.47832	4.19221	4.62806	3.69116	4.21246	3.94863	3.34198	5.06304	5.26709	4.29176	4.67734	4.18082	3.98098	3.77051	2.32387	4.0026	5.19969	4.84958	4.32931	4.76121	3.63681	3.87381	2.86887	4.78122	3.25957	4.47685	2.89795	3.01384	3.4777	4.05448	5.24339	5.20567	3.94559	4.45964	2.88052	4.03757	4.50579	4.34228	4.74206
41	L-Serine	0.979505			406.004	104.035	Organic acids and derivatives	forward	0.106007	0.100932	0.111596	0.0682648	0.10487	0.13689	0.0990258	0.0790198	0.102499	0.102964	0.0999004	0.0828522	0.147345	0.0708878	0.107572	0.0675966	0.0725041	0.0717552	0.0619465	0.1159	0.114975	0.0945431	0.0792074	0.080124	0.0194333	0.0911958	0.10463	0.0619695	0.103088	0.00966232	0.0930676	0.0839902	0.122932	0.0822457	0.096068	0.0620404	0.0687392	0.0694779	0.0930697	0.112779	0.0954193
42	Undecanoic acid	0.978709			36.4542	185.154	Lipids and lipid-like molecules	forward	0.0812787	0.0788709	0.0726691	0.0851646	0.0818229	0.0703631	0.0636862	0.0665029	0.0668579	0.0761376	0.0741066	0.104203	0.0709394	0.0908586	0.0649441	0.0603626	0.0989932	0.0774016	0.0931248	0.091844	0.0884899	0.0770116	0.0990451	0.0755931	0.0804184	0.156583	0.0994426	0.0858873	0.0637451	0.0557094	0.0774481	0.0208303	0.074831	0.0668327	0.0838362	0.128124	0.0724077	0.0771127	0.0809448	0.0758993	0.0746323
43	Heptadecanoic acid	0.974702			38.6573	269.249	Lipids and lipid-like molecules	forward	0.0498482	0.055607	0.0595509	0.0704325	0.0528812	0.0734608	0.0456715	0.155054	0.0573987	0.0483224	0.0792022	0.120336	0.0753342	0.067069	0.074972	0.0993248	0.0689804	0.0633386	0.0629612	0.0610937	0.089767	0.0551493	0.0527393	0.0802285	0.0879998	0.143072	0.116912	0.107546	0.0508414	0.229599	0.0885796	0.0228423	0.0272101	0.0494873	0.0380888	0.0818147	0.064127	0.139851	0.0455519	0.0816034	0.131724
44	3-Hydroxymethylglutaric acid	0.973421			272.055	161.045	Lipids and lipid-like molecules	forward	0.0748269	0.0721602	0.0908405	0.0724751	0.0756103	0.0669502	0.0696167	0.0633232	0.0771301	0.0779268	0.0897526	0.0966579	0.0665165	0.0762047	0.0630558	0.0900479	0.0744602	0.0679375	0.0551084	0.0610248	0.0638804	0.07352	0.100949	0.0480742	0.0494875	0.101965	0.0561609	0.0942806	0.080029	0.0584055	0.0818322	0.0628641	0.0824325	0.136084	0.0745483	0.0867854	0.0692955	0.0784589	0.0794334	0.078872	0.0780188
45	Indoleacrylic acid	0.971931			218.707	186.056	Organoheterocyclic compounds	forward	0.050419	0.114106	0.0496429	0.019559	0.0197608	0.0893866	0.450182	0.0931044	0.0178474	0.07855	0.0756424	0.0790769	0.0942672	0.00929353	0.0820386	0.0334645	0.289736	0.107006	0.174696	0.050958	0.0371393	0.0573021	0.0519929	0.0111325	0.00632737	0.0441433	0.494966	0.0673446	0.0159703	0.0559737	0.0642623	0.0415694	0.043264	0.0144306	0.0639344	0.0201211	0.24621	0.0931188	0.0878937	0.0486268	0.0650147
46	Pyroglutamic acid	0.970258			389.673	128.035	Organic acids and derivatives	forward	0.198744	0.210057	0.230826	0.177408	0.210605	0.209324	0.218969	0.193123	0.201331	0.166552	0.201657	0.189698	0.231842	0.209429	0.213927	0.128251	0.150126	0.202056	0.200122	0.244087	0.245719	0.211678	0.176221	0.197907	0.0859429	0.17719	0.232553	0.146348	0.1909	0.0486048	0.18349	0.189404	0.227177	0.194835	0.184633	0.14769	0.169212	0.187934	0.179821	0.20637	0.216262
47	Xanthine	0.970126			230.668	151.026	Organoheterocyclic compounds	forward	0.0671109	0.0837266	0.0818029	0.074094	0.0591167	0.0657356	0.0644248	0.0715223	0.0332501	0.0642368	0.0579526	0.120336	0.0616977	0.0884032	0.067378	0.0567068	0.049548	0.0473593	0.0676223	0.0591021	0.0872818	0.0786086	0.0737769	0.109008	0.0409965	0.0878478	0.0644715	0.0578216	0.05674	0.036013	0.0569656	0.0800435	0.0852527	0.0977174	0.0671202	0.06852	0.0687911	0.0635903	0.0886855	0.0645684	0.0695419
48	Hippuric acid	0.969718			212.728	178.051	Benzenoids	forward	0.015618	0.0453363	0.0496155	0.0136374	0.0334009	0.0968409	0.0101601	0.0374915	0.0464676	0.0191058	0.0374888	0.0115536	0.0231878	0.0201283	0.147178	0.013712	0.0235119	0.0196341	0.0456612	0.0837144	0.0152219	0.0451093	0.0549752	0.0143311	0.0627707	0.0443976	0.0265904	0.0273647	0.0320624	0.00861189	0.0281783	0.135761	0.0337628	0.0203118	0.0922176	0.01122	0.0273833	0.0365205	0.0291652	0.051563	0.024272
50	L-Iditol	0.967159			304.707	181.071	Organic oxygen compounds	forward	0.380064	0.637138	0.55094	0.452304	0.439292	0.564154	0.33506	0.480602	0.592069	0.391405	0.697901	0.423648	0.556399	0.82502	0.714972	0.483271	0.39598	1.50013	0.329043	0.516564	0.476331	0.608932	0.609645	0.500101	0.440175	0.456953	0.340195	0.477081	0.651481	0.206329	0.706666	0.427337	0.588959	0.818197	0.509286	0.49685	0.457682	0.464006	0.500357	0.48448	0.385675
51	N-Acetylglutamine	0.966914			332.481	187.072	Organic acids and derivatives	forward	0.0223981	0.0277627	0.029602	0.0244543	0.0240698	0.021624	0.0270126	0.017878	0.0254541	0.0230836	0.0229967	0.0545113	0.0223977	0.0176942	0.020382	0.0245992	0.022675	0.0141165	0.0193118	0.0147442	0.0166426	0.0188425	0.0193744	0.0146101	0.0101752	0.019792	0.0131631	0.0166372	0.0178696	0.0122106	0.0124097	0.00440386	0.0195262	0.0186654	0.018643	0.0243869	0.0181117	0.0181617	0.0162595	0.0152004	0.0217363
52	D-Glutamine	0.962779			389.75	145.061	Organic acids and derivatives	forward	5.72827	6.24568	6.53471	4.90024	6.39464	6.11878	6.31985	5.44338	6.25232	4.54503	6.13877	5.34559	6.81913	5.81297	6.27758	3.5124	4.33023	5.93923	5.29911	6.67661	6.79199	6.21102	4.92898	5.50667	1.38391	4.76501	6.63678	4.30581	5.42528	0.688678	5.03438	5.29347	6.43831	6.07451	5.49847	4.12418	5.01979	5.48033	5.46392	5.85105	6.28591
54	Pseudouridine	0.95514			257.682	243.062	Nucleosides, nucleotides, and analogues	forward	0.30136	0.20097	0.292438	0.272439	0.226558	0.239272	0.241448	0.322398	0.291131	0.260635	0.318537	0.264521	0.151616	0.333622	0.530381	0.304629	0.293491	0.223803	0.274875	0.236687	0.345634	0.202613	0.310098	0.282291	0.17096	0.258938	0.275396	0.301176	0.254179	0.168431	0.287168	0.336108	0.182616	0.304361	0.377979	0.276236	0.332167	0.23057	0.284639	0.240014	0.207738
55	Gingerol	0.95424			59.2308	293.176	Benzenoids	forward	0.892059	1.14242	0.931021	1.57137	0.84263	0.638684	0.971176	0.982086	1.04616	1.06849	1.32699	1.31212	0.704146	1.05112	0.958514	1.1543	2.17355	0.711828	0.976353	1.1982	0.880631	1.21277	1.80164	1.04286	1.47699	3.01414	1.08844	0.834249	1.19068	0.789963	0.927103	0.770047	0.988437	1.22686	1.036	2.43952	1.38165	0.912984	0.944489	0.84147	0.978356
58	D-Malic acid	0.94116			310.483	133.014	Lipids and lipid-like molecules	forward	0.0160517	0.0116987	0.0192383	0.0110326	0.0148325	0.0142889	0.0206134	0.00900235	0.0588241	0.0176149	0.0192631	0.0123148	0.0118319	0.0103238	0.0107035	0.0133814	0.0254945	0.00973626	0.0088632	0.0112492	0.00860338	0.00770702	0.017285	0.00819105	0.00862116	0.00816323	0.00771471	0.0165074	0.0158405	0.0117901	0.0106144	0.00580761	0.0214486	0.0194333	0.0163062	0.0152931	0.0110206	0.0182446	0.0185602	0.0095519	0.0131783
59	Succinic acid	0.934367			410.918	117.019	Organic acids and derivatives	forward	0.839757	0.773343	0.88161	0.842825	0.932616	0.741817	0.874615	0.804868	0.556646	1.0688	0.856407	0.966632	0.648752	0.719321	1.10315	0.849416	0.743218	0.646436	0.630346	0.762711	1.13749	0.872003	0.966806	0.924169	0.791251	0.85641	0.863971	0.682906	0.533659	0.700118	0.835302	0.59795	0.700321	0.722486	1.26033	1.09287	0.786315	0.579453	0.853658	0.780786	1.10101
60	5-Aminopentanoic acid	0.934132			338.592	116.071	Organic acids and derivatives	forward	0.233428	0.193061	0.183816	0.186961	0.183952	0.222662	0.172566	0.167265	0.173772	0.199868	0.203172	0.192434	0.140223	0.226442	0.16958	0.2146	0.205654	0.220787	0.13651	0.248155	0.156487	0.184879	0.179521	0.14407	0.0605418	0.235903	0.158844	0.213061	0.191228	0.122383	0.150085	0.140881	0.198084	0.232086	0.132761	0.143439	0.13047	0.194151	0.166233	0.198473	0.205154
61	L-Lactic acid	0.933832			76.8801	89.0236	Organic acids and derivatives	forward	3.90804	4.12049	2.84543	3.26136	3.24311	3.08285	3.58869	2.46071	0.50765	3.41441	2.81304	2.92039	2.93527	2.79813	2.87047	2.92834	4.57311	3.48533	3.07528	2.42239	2.91653	3.20835	2.67527	3.0305	2.82579	2.66229	2.61821	3.3366	3.06932	2.83759	2.71226	6.86164	3.60695	3.11648	3.50935	3.1002	4.38827	4.02285	3.41929	2.66972	3.14127
62	Beta-D-Galactose	0.933824			271.845	179.056	Organic oxygen compounds	forward	0.172676	0.172366	0.210807	0.186567	0.210047	0.175105	0.185507	0.190615	0.243541	0.214399	0.298245	0.258631	0.205671	0.301104	0.221407	0.245416	0.171127	0.224534	0.147481	0.221097	0.201682	0.184124	0.21298	0.17743	0.135965	0.169776	0.203634	0.169307	0.206083	0.119926	0.260719	0.200395	0.215747	0.253454	0.199088	0.228296	0.0204811	0.222162	0.230721	0.228998	0.202777
64	Citric acid	0.932251			462.418	191.02	Organic acids and derivatives	forward	0.0821198	0.0920498	0.104009	0.0871577	0.10246	0.0915726	0.0916722	0.124898	0.101593	0.104351	0.110353	0.0685213	0.115407	0.121801	0.100368	0.0750125	0.0830197	0.155527	0.118691	0.166905	0.174589	0.10361	0.107767	0.134538	0.183126	0.140646	0.135968	0.0969191	0.118045	0.100108	0.158141	0.0878944	0.0960391	0.081531	0.0893617	0.0856498	0.122471	0.112978	0.0939005	0.148193	0.105608
65	Pyrrolidonecarboxylic acid	0.929483			422.703	128.035	Organic acids and derivatives	forward	0.0214796	0.0279492	0.0222787	0.0345545	0.0216065	0.0222519	0.0216353	0.0251697	0.0190247	0.0228323	0.0222466	0.0230516	0.0268706	0.0244307	0.0291497	0.0219623	0.0213338	0.0228798	0.0228278	0.0242738	0.0261689	0.0227219	0.0376937	0.0281573	0.0255106	0.0261682	0.0443738	0.0226964	0.0323402	0.0190069	0.0228894	0.0259687	0.0229496	0.0198851	0.0232405	0.0239864	0.0379952	0.0221893	0.0239433	0.027315	0.0284247
66	Ascorbic acid	0.929445			124.321	175.024	Organoheterocyclic compounds	forward	1.75312	0.971776	1.54479	1.10939	2.4183	1.75667	1.2455	1.27639	0.0406046	1.79461	1.98103	1.14663	2.18885	2.08943	1.75382	0.698524	1.55862	2.66127	1.3002	2.23289	2.98348	1.92544	1.47118	1.11662	1.54504	1.89408	1.82399	1.96778	2.11556	0.589376	2.0473	0.58004	3.13847	2.26999	1.78807	1.27382	2.46543	1.56671	2.49575	2.29539	1.95702
67	Fumaric acid	0.92691			125.659	115.003	Organic acids and derivatives	forward	0.405015	1.15537	0.964694	0.329055	1.16792	0.523931	0.556166	0.640705	0.381714	0.997711	1.15451	0.141734	1.25659	0.990454	0.737012	0.596631	0.89576	1.19097	0.739687	0.931755	0.859149	0.745543	0.622088	0.252434	0.777072	0.874893	0.678872	0.423698	1.46105	0.389621	1.33019	0.392192	1.18069	0.821046	0.481534	0.232612	1.26031	0.923304	1.33548	1.0118	0.771583
68	Valeric acid	0.925265			86.0929	101.06	Lipids and lipid-like molecules	forward	0.27944	0.265624	0.264928	0.297781	0.310224	0.24623	0.390459	0.303876	0.798121	0.275096	0.343635	0.492438	0.262072	0.29351	0.207254	0.307356	0.34559	0.280793	0.238369	0.457112	0.236218	0.285145	0.26826	0.241842	0.252776	0.245061	0.272	0.297156	0.281395	0.281827	0.243579	1.99849e-05	0.324063	0.332308	0.245586	0.427027	0.220664	0.353871	0.279808	0.394205	0.259231
69	D-Ornithine	0.920332			530.077	131.082	Organic acids and derivatives	forward	0.0649703	0.00372662	0.0710986	0.0233227	0.0425117	0.0301288	0.0681704	0.0330102	0.0599274	0.0519282	0.0598698	0.0450725	0.0694075	0.066605	0.0569094	0.0408149	0.0691311	0.0467349	0.0420523	0.0301988	0.0546452	0.0131282	0.00470397	0.0453334	2.04141e-05	0.0237744	0.0332903	0.0560779	0.049892	2.0471e-05	0.0292916	0.0345527	0.0637381	0.0333489	0.0357667	0.0210602	0.045037	0.0374595	0.112228	0.00913884	0.0322534
70	Pantothenol	0.919266			65.5449	204.124	Lipids and lipid-like molecules	forward	0.00293049	0.00179922	0.000714006	0.00118173	0.00255905	0.00929039	0.00205931	0.00349703	0.0815034	0.00260769	0.00902542	0.0114378	0.00159745	0.037032	0.000706127	0.0149331	0.0205144	0.00428042	0.00630839	0.00172159	0.0034008	0.00174177	0.066536	0.00118226	0.0045664	0.0168517	0.00851248	0.000871171	0.000745586	0.0115744	0.00378325	0.00347334	0.00846655	1.98659e-05	0.00118404	0.00247174	0.00243649	0.00898937	0.00315207	0.00983872	0.00415609
71	D-Xylitol	0.9155			248.175	151.061	Organic oxygen compounds	forward	0.093756	0.0956441	0.123034	0.112128	0.0995024	0.0836491	0.0716025	0.116686	0.0961947	0.0688524	0.135691	0.0838561	0.0878863	0.0968719	0.127056	0.0896087	0.0738493	0.0965397	0.106451	0.100751	0.140445	0.106001	0.106887	0.124983	0.084412	0.091465	0.0888231	0.101546	0.145207	0.047136	0.112751	0.0975962	0.0970743	0.101574	0.10795	0.0902321	0.100633	0.101027	0.0984063	0.100179	0.0739915
72	Ribothymidine	0.91294			146.376	257.078	Nucleosides, nucleotides, and analogues	forward	0.14381	0.148638	0.190176	0.168624	0.159105	0.173629	0.2011	0.166881	0.255162	0.181034	0.147941	0.209356	0.116822	0.173973	0.148805	0.207117	0.187987	0.132904	0.151863	0.168903	0.140191	0.151881	0.197356	0.183499	0.126921	0.170506	0.175384	0.151895	0.132352	0.143723	0.134098	0.165816	0.13678	0.185223	0.131817	0.214827	0.155387	0.130786	0.18849	0.163342	0.148885
73	Sucrose	0.908582			417.138	341.109	Organic oxygen compounds	forward	0.000357033	0.000418223	65.7396	0.000432479	0.000251689	0.000413679	0.000265555	0.00081724	0.00117222	0.000223884	0.0113927	0.000332678	0.000400614	0.000592399	0.000671407	0.00032109	0.000425999	0.000558855	0.000567932	0.00109822	0.000871262	0.000416208	10.3057	0.00165337	0.0055047	0.00301249	0.00130542	0.00121975	0.0070378	0.000826519	0.00623393	0.000974674	0.000228669	0.0071211	0.00808421	0.00028334	0.000476236	0.000473377	0.000413484	0.000856131	0.000947019
74	Orotidine	0.903952			332.486	287.052	Nucleosides, nucleotides, and analogues	forward	0.00719863	0.00780524	0.00758752	0.00861484	0.00852689	0.00684802	0.00696794	0.0110008	0.00813457	0.00520194	0.01059	0.00859647	0.00698679	0.00920263	0.0100045	0.00676918	0.00471508	0.00612321	0.00773362	0.00765519	0.0110898	0.00886764	0.0100985	0.00803588	0.00955579	0.0089602	0.00898922	0.00932206	0.0071777	0.00371049	0.00881637	0.0130682	0.00635069	0.00722174	0.00898458	0.00900664	0.00643921	0.00706898	0.00782075	0.00815945	0.00633955
75	Acetyl-N-formyl-5-methoxykynurenamine	0.901564			244.733	263.104	Organic oxygen compounds	forward	0.00331228	0.0104819	0.0330289	0.0205392	0.0113818	0.00942606	0.0109086	0.0235643	0.00790596	0.00412804	0.00918182	0.00908203	0.013009	0.0228892	0.0931021	0.00180667	0.00568912	0.00697171	0.0092068	0.00434162	0.00407367	0.00981399	0.0237402	0.0109924	0.0160451	0.0146746	0.00806952	0.0261181	0.0276673	0.00563398	1.92234e-05	0.0109634	0.0109847	0.00875316	0.0551288	0.00153955	0.00518116	0.00400645	0.0063524	0.0100186	0.0097395
76	Bovinic acid	0.898542			40.8876	279.233	Lipids and lipid-like molecules	forward	0.0360811	0.0551255	0.0647499	0.0597192	0.0270879	0.0629774	0.0329695	0.0811451	0.0506448	0.042494	0.10018	0.140105	0.0959459	0.073748	0.113233	0.0767873	0.064323	0.0541094	0.0700124	0.0571951	0.0828058	0.112526	0.0633805	0.114065	0.130485	0.117892	0.0901774	0.0476805	0.0397279	0.0275013	0.0621101	0.031608	0.0185318	0.0404525	0.0376416	0.055411	0.0457756	0.0949713	0.0585446	0.0650754	0.0450147
77	Sedoheptulose	0.897755			62.7689	209.066	Organic oxygen compounds	forward	0.376334	0.365099	0.332342	0.302385	0.390871	0.458481	0.318366	0.320171	1.31001	0.381682	0.471213	0.932079	0.388224	0.312453	0.288989	0.403018	0.633753	0.349474	0.311255	0.298116	0.336883	0.407354	0.276326	0.224187	0.416653	0.622271	0.236234	0.38417	0.30247	0.254569	0.314023	0.175533	0.334307	0.282586	0.290872	0.536328	0.365025	0.344445	0.3136	0.37352	0.349353
78	benzene-1,2,4-triol	0.897415			317.942	125.024	Benzenoids	forward	0.040557	0.0411791	0.0863484	0.0430358	0.0398876	0.0436661	0.0528563	0.0671941	0.0496066	0.0527308	0.0529219	0.0418954	0.0580589	0.0795898	0.0605702	0.0568776	0.0546322	0.0641549	0.0704344	0.0568475	0.0469706	0.0427423	0.0635008	0.0442666	0.0250089	0.041482	0.0552033	0.0536988	0.0401052	0.0287819	0.0547893	0.0399404	0.0522494	0.0522785	0.0561171	0.0328475	0.0487053	0.0538734	0.0637204	0.0540641	0.0578856
79	Dehydroascorbic acid	0.897169			151.411	173.009	Organoheterocyclic compounds	forward	4.82984	5.38685	4.76549	3.39754	6.9462	5.44632	2.86604	5.02639	0.245453	5.90741	6.32099	3.35871	6.42998	6.46308	5.25481	3.10694	3.94457	6.8946	5.18503	8.13616	8.37826	5.50431	5.23879	3.92046	4.91314	5.72785	5.44327	4.16468	8.627	3.77902	8.87713	1.61158	7.96839	5.34976	5.93088	5.17582	4.92113	7.35157	8.00088	7.07168	6.02023
80	2-Oxovaleric acid	0.896536			72.0526	115.039	Organic acids and derivatives	forward	18.6197	33.3001	33.6212	16.5632	33.4483	26.463	32.2989	20.3111	13.5191	16.8822	38.9456	11.6297	14.4435	25.6545	29.5494	14.3477	11.8942	19.0847	21.9074	17.4188	42.1865	32.9006	18.3184	17.3438	18.8521	17.2481	20.3857	20.3818	14.7673	16.3863	21.0829	18.2064	15.1678	22.0174	12.9056	36.5855	40.8958	17.4276	13.6842	35.638	13.5132
81	Acesulfame	0.894236			28.4428	161.986	Organic acids and derivatives	forward	1.83856e-05	1.91584e-05	0.013206	0.00489965	0.0380185	1.86706e-05	1.90476e-05	1.88843e-05	1.88185e-05	0.00737741	1.85254e-05	0.00198455	0.000823694	1.90881e-05	0.00314643	1.96432e-05	2.00038e-05	0.0146606	0.0086314	0.0241337	0.00209574	1.95128e-05	0.0467087	0.0175819	0.0587732	2.00662e-05	0.228917	0.0291144	1.92914e-05	2.0471e-05	0.00542695	0.00761295	0.0175261	1.98659e-05	0.158778	2.09168e-05	1.9328e-05	0.130578	1.97679e-05	1.95519e-05	1.89443e-05
82	Imidazoleacetic acid	0.893644			72.2112	125.035	Organoheterocyclic compounds	forward	0.0368877	0.0322239	0.0617358	0.0459637	0.0310347	0.0374281	0.0411926	0.0550914	0.0775717	0.0404408	0.0484183	0.0544654	0.0235433	0.0613881	0.0756314	0.0455629	0.0414019	0.0358638	0.0481787	0.0436707	0.055292	0.0421774	0.0620363	0.0537385	0.0389479	0.0467088	0.0484844	0.0441885	0.0386548	0.0248267	0.0489347	0.0566955	0.0188924	0.0451501	0.0635537	0.046807	0.0475589	0.0322247	0.0362676	0.0459347	0.0352039
84	3-Carboxy-4-methyl-5-propyl-2-furanpropionic acid	0.885956			218.582	239.092	Lipids and lipid-like molecules	forward	0.0148091	0.0159644	0.0117627	0.0137516	0.0122084	0.00107724	0.00416094	0.0124384	0.00349012	0.00308879	0.00478278	0.0075219	0.0053955	0.00166776	0.00986544	0.00561525	0.00356778	0.00379309	0.00661449	0.00494415	0.0184419	0.0146273	0.00846984	0.0126119	0.00339669	0.00135474	0.00369427	0.0126193	0.00223411	0.00044974	0.00303075	0.0157989	0.00228813	0.00124767	0.00880434	0.0099579	0.00490749	0.00287433	0.00212548	0.00301545	0.00381538
85	2-Ketobutyric acid	0.871454			313.882	101.024	Organic acids and derivatives	forward	0.883589	0.944913	1.34722	0.938024	0.398385	0.397224	0.473359	0.842341	0.971138	0.475796	1.17917	0.469899	0.562381	1.06859	1.41999	0.525568	0.493972	1.00683	1.02584	0.956594	0.660601	0.869162	1.21507	0.658013	0.576236	0.726201	0.780185	1.16062	0.327407	0.499519	0.841689	0.864041	1.08595	1.57078	0.486701	0.324105	0.341887	1.17089	0.526965	0.729004	1.07211
86	Hydroxypyruvic acid	0.862716			461.255	103.003	Organic acids and derivatives	forward	0.0730692	0.0752831	0.0744302	0.0690606	0.0727754	0.0681258	0.0785039	0.0876606	0.086981	0.0695324	0.0856405	0.0871815	0.0654057	0.0878733	0.0836354	0.0688751	0.071127	0.0781514	0.086675	0.109099	0.0983895	0.0991524	0.0840351	0.075667	0.0842242	0.0942402	0.0735588	0.0797078	0.0759016	0.0688927	0.0829414	0.152535	0.109252	0.0704897	0.0808618	0.0834747	0.0767363	0.0767553	0.0898063	0.083948	0.0754504
87	D-Glucopyranoside	0.851887			241.233	179.056	Organic oxygen compounds	forward	0.0910662	0.116794	0.102795	0.117959	0.102739	0.126799	0.0923281	0.00945217	0.12442	0.0985281	0.127664	0.104102	0.0989912	0.00706593	0.0917191	0.00857685	0.0810487	0.084872	0.129705	0.0961536	0.12275	0.104632	0.116908	0.123395	0.0851396	0.119352	0.118064	0.111008	0.105021	0.0608555	0.111331	0.131249	0.133061	0.13459	0.105481	0.130916	0.113249	0.103965	0.1135	0.12203	0.105242
88	2-Furoic acid	0.847523			94.7612	111.008	Organoheterocyclic compounds	forward	1.29584	1.35043	1.62622	0.888768	1.34425	1.53098	1.29891	1.14001	0.602548	1.34637	1.81287	0.9468	0.604845	1.24969	0.818822	1.09844	1.24577	0.638795	1.11363	1.4676	1.44141	1.21285	1.18894	0.42679	0.522316	0.465958	1.17951	0.770346	1.75879	0.607117	1.3617	0.516248	1.56658	1.65879	1.64155	0.975424	1.41699	1.4472	1.70239	0.568173	1.346
89	(2E)-Decenoyl-ACP	0.841721			286.961	128.071	Organic acids and derivatives	forward	0.158488	0.156824	0.106522	0.287998	0.338186	0.212636	0.225881	0.116358	0.361474	0.431979	0.214154	0.0822047	0.158595	0.0703244	0.0457287	0.0616389	0.094199	0.723159	0.105237	0.172668	0.196005	0.166778	0.132419	0.366304	0.161927	0.210435	0.223276	0.095479	0.372431	0.189609	0.155827	0.119999	0.15054	0.0709155	0.0158452	0.06207	0.108073	0.821258	0.637246	0.184234	0.183584
90	Formylanthranilic acid	0.83823			74.4375	164.035	Benzenoids	forward	0.0163807	0.0568112	0.0866927	0.0222432	0.0243742	0.0337407	0.0123503	0.0501214	0.0367973	0.0450066	0.0225934	0.0495211	0.0440101	0.0323481	0.197657	0.0203403	0.0148688	0.0217824	0.0184684	0.0206835	0.0173963	0.0485727	0.0633195	0.0184597	0.0294625	0.0379186	0.0208249	0.0734674	0.0577213	0.0309317	0.0271409	0.0172315	0.0109398	0.0170814	0.151905	0.0171153	0.012042	0.0135102	0.0171827	0.0559205	0.035143
91	L-Phenylalanine	0.835773			276.331	164.071	Organic acids and derivatives	forward	6.54053	4.73957	5.88442	5.05522	5.46935	6.31722	5.55367	6.17071	6.04899	5.61062	4.85354	5.44612	6.35681	6.43275	7.989	5.79193	5.54428	5.77334	4.0272	6.79063	6.387	4.69731	5.48362	4.91974	2.30021	4.56718	4.97019	6.06827	6.59514	2.74922	4.93235	4.43232	6.3876	5.04243	6.67886	5.02839	6.0371	5.69016	6.80864	6.18297	6.34534
92	N-Acetyl-L-aspartic acid	0.834648			418.256	174.04	Organic acids and derivatives	forward	0.0632842	0.0897676	0.0891204	0.0841881	0.0785757	0.0737351	0.06661	0.0688578	0.0632744	0.0440918	0.0759255	0.0676904	0.0748925	0.0642415	0.074552	0.0590187	0.0439183	0.0627424	0.0882861	0.100977	0.0932141	0.0911858	0.1014	0.0991129	0.0664488	0.0867549	0.0708316	0.0573094	0.0595103	0.0317238	0.0722461	0.0822118	0.0722454	0.0578857	0.0734775	0.0696114	0.0501437	0.0564211	0.0654526	0.0898679	0.0629514
93	N-Acetylaspartylglutamic acid	0.831889			471.994	303.084	Organic acids and derivatives	forward	0.00229896	0.00340346	0.00148995	0.00510807	0.00123064	0.0035313	0.00252497	0.00161798	0.00191994	0.00141009	0.00529072	0.00113825	0.00120468	0.00222816	0.000826647	0.00182553	0.00141655	0.000860466	0.0057798	0.00811151	0.00325948	0.00359278	0.0018157	0.00683288	0.00116481	0.00524404	0.0013565	0.00101817	0.00166437	0.000547385	0.0056185	0.00223848	0.00132807	0.00254887	0.00094412	0.00228878	0.00156913	0.00118182	0.00189726	0.0054902	0.00187034
94	But-2-enoic acid	0.830142			316.466	85.0287	Lipids and lipid-like molecules	forward	0.506496	0.507989	0.748546	0.566016	0.370042	0.534298	0.592291	0.441908	0.336483	0.620406	0.485379	0.521642	0.513025	0.546607	0.562499	0.6888	0.610907	0.523533	0.546836	0.501498	0.409779	0.523146	0.631511	0.368507	0.389754	0.355952	0.437292	0.63325	0.800166	0.333058	0.441507	0.45522	0.602341	0.597431	0.651307	0.453374	0.378626	0.626001	0.721242	0.405478	0.414555
95	Succinic acid semialdehyde	0.827923			96.2877	101.024	Lipids and lipid-like molecules	forward	2.12614	1.57547	2.12245	1.51518	1.83759	1.68737	1.41516	2.0497	2.38605	1.86699	2.63098	0.951621	1.42177	1.71031	1.56754	1.72998	1.55411	1.87959	1.88253	1.18269	2.03191	1.09709	2.60787	1.51394	1.91267	1.97328	1.60506	1.95392	2.30362	0.761446	3.0025	1.83488	1.33548	1.20683	1.46562	1.55678	2.23837	1.27957	1.90488	1.57981	2.09041
97	N-Formyl-L-methionine	0.823455			215.333	176.038	Organic acids and derivatives	forward	0.0238557	0.0355835	0.0284253	0.0296457	0.024722	0.0251908	0.0238951	0.0289285	0.0639117	0.0190107	0.0192624	0.183515	0.0169492	0.0242815	0.0281293	0.0270437	0.098208	0.0254421	0.0297784	0.0276916	0.0235926	0.0426946	0.0304954	0.0265307	0.0250955	0.0740556	0.030255	0.0322288	0.0275108	0.0114382	0.0208906	0.0405246	0.0209303	0.0249834	0.026028	0.0760682	0.0235861	0.0227552	0.0223594	0.033837	0.0233247
98	Homocysteine	0.820965			315.572	134.028	Organic acids and derivatives	forward	0.145472	0.0258136	0.131343	0.0418846	0.0871694	0.105756	0.0542982	0.0287758	0.0757645	0.110569	0.081478	0.0248841	0.0470378	0.139694	0.0298458	0.0828744	0.121371	0.0902097	0.046957	0.130876	0.0695701	0.0252856	0.0395467	0.0345806	0.0165228	0.0289117	0.0303717	0.0384579	0.0613997	0.0117051	0.0569746	0.0284196	0.0679236	0.0899188	0.141223	0.0403392	0.110232	0.075745	0.0628038	0.0695815	0.0665776
99	12-Methyltridecanoic acid	0.820472			37.5307	227.202	Lipids and lipid-like molecules	forward	0.130671	0.138185	0.237535	0.181367	0.130764	0.171834	0.11924	0.640529	0.152649	0.159565	0.183189	0.322742	0.195263	0.153314	0.170199	0.23083	0.206017	0.167443	0.160752	0.168452	0.207541	0.157598	0.169953	0.223457	0.23313	0.346197	0.24711	0.162965	0.127405	0.29012	0.11697	0.128487	0.114535	0.154922	0.109538	0.265814	0.160689	0.214276	0.134487	0.183723	0.132377
101	trans-Aconitic acid	0.815373			52.7257	173.009	Organic acids and derivatives	forward	0.657645	0.510905	0.591936	0.500855	0.590504	1.17537	0.487851	0.565008	1.06492	0.631293	0.853061	1.46099	1.50829	0.629114	0.556716	0.667932	1.61443	0.660851	0.564295	1.39547	0.381672	0.53126	1.14263	0.786606	1.12265	0.429267	0.588781	0.524525	0.746282	0.900647	0.806405	0.224991	0.99611	0.622778	0.626909	0.360468	0.649975	0.646153	0.69911	0.625407	0.623152
102	L-3-Phenyllactic acid	0.813836			120.707	165.055	Phenylpropanoids and polyketides	forward	0.0392256	0.0453867	0.0494968	0.104431	0.0496182	0.0986106	0.095961	0.0706096	0.0918559	0.0289393	0.0561845	0.138388	0.0231886	0.0159442	0.124473	0.0959427	0.0433549	0.0360158	0.107754	0.0763608	0.0826085	0.0777046	0.0443376	0.0692638	0.0891798	0.13401	0.0273261	0.0726563	0.0684602	0.0748062	0.0215617	0.0610741	0.0776977	0.0784742	0.170705	0.0926039	0.0305366	0.027311	0.061333	0.0142669	0.0518607
103	Malonic acid	0.811409			425.069	103.003	Organic acids and derivatives	forward	0.518711	0.588461	0.35426	0.518034	0.604779	0.452411	0.592321	0.76096	0.593806	0.548028	0.666342	0.796629	0.583756	0.532541	0.576507	0.429127	0.55221	0.499025	0.606588	0.797904	0.692758	0.739676	0.520766	0.695687	0.660275	0.802626	0.160174	0.532519	0.594336	0.346411	0.515097	0.774266	0.589173	0.53659	0.71588	0.457083	0.506789	0.61202	0.616127	0.858376	0.523923
106	Acetylglycine	0.80467			50.5861	116.035	Organic acids and derivatives	forward	0.369719	0.420194	0.309013	0.401485	0.395488	0.367843	0.388082	0.347445	0.0317186	0.385938	0.241543	0.412934	0.365902	0.344569	0.3473	0.334609	0.44755	0.206492	0.416449	0.227604	0.245215	0.42048	0.376924	0.377099	0.421282	0.404116	0.351826	0.498173	0.691387	0.409158	0.585221	0.389437	0.771335	0.413656	0.448826	0.463297	0.297166	0.36361	0.383594	0.24081	0.40046
107	Racemethionine	0.80413			313.874	148.043	Organic acids and derivatives	forward	0.207468	0.0950531	0.0974225	0.147702	0.136079	0.20526	0.0615846	0.239502	0.19875	0.176428	0.144792	0.119995	0.25354	0.234048	0.23595	0.0688482	0.0558613	0.280247	0.159707	0.28481	0.280234	0.124152	0.167516	0.200687	0.0608551	0.126163	0.228494	0.17561	0.238902	0.0554698	0.224098	0.147751	0.089979	0.140241	0.0773003	0.117195	0.134238	0.20762	0.224967	0.262508	0.243932
109	N4-Acetylcytidine	0.79995			173.135	284.089	Nucleosides, nucleotides, and analogues	forward	0.0369852	0.0246044	0.0528836	0.0449541	0.0301699	0.037522	0.0432702	0.0380073	0.0391601	0.0445371	0.0566997	0.0456328	0.0193894	0.0523542	0.0962308	0.0474803	0.0517271	0.0309117	0.0417654	0.0320497	0.0481769	0.0271832	0.0541716	0.0443694	0.0213203	0.0416182	0.0447046	0.0419723	0.0360514	0.0341848	0.0479477	0.0651666	0.0236215	0.0461441	0.0678862	0.0469715	0.0688167	0.0329843	0.0418573	0.0343726	0.0303837
111	N2,N2-Dimethylguanosine	0.785927			205.2	310.116	Nucleosides, nucleotides, and analogues	forward	0.00404777	0.0033284	0.00427265	0.00308971	0.00445624	0.00304064	0.00466903	0.00433321	0.00381987	0.00429776	0.00360256	0.00353558	0.00290429	0.00426492	0.00628487	0.00369816	0.00388499	0.00312049	0.0041644	0.0041969	0.00554411	0.00363011	0.00440777	0.00428464	0.00577617	0.00457626	0.00543264	0.00441975	0.0049999	0.00343453	0.00387301	0.00424645	0.00355866	0.0042668	0.00604446	0.0048688	0.00472241	0.00310348	0.00444418	0.00492856	0.00319181
112	Phenylacetylglycine	0.7857			203.696	192.066	Organic acids and derivatives	forward	1.83856e-05	1.91584e-05	2.0449e-05	1.90583e-05	1.88991e-05	1.86706e-05	1.90476e-05	1.88843e-05	1.88185e-05	1.89671e-05	1.85254e-05	0.569848	1.89706e-05	1.90881e-05	1.85264e-05	1.96432e-05	0.25455	1.83879e-05	2.01932e-05	1.92966e-05	2.01329e-05	0.0352656	1.94618e-05	1.93499e-05	2.04141e-05	0.114819	1.94677e-05	0.0368189	1.92914e-05	2.0471e-05	1.92234e-05	1.99849e-05	2.08717e-05	1.98659e-05	2.00902e-05	0.128815	1.9328e-05	1.89433e-05	1.97679e-05	0.0200634	1.89443e-05
113	Hydroxyoctanoic acid	0.776302			163.102	159.102	Lipids and lipid-like molecules	forward	0.0332803	0.0318874	2.0449e-05	0.011716	0.0049118	0.0490874	0.02562	0.0715739	0.0439269	0.0239213	0.0544149	0.0900488	0.042246	0.034417	0.0537495	0.0717526	0.0612308	0.0447189	0.0178843	0.0671449	0.0365105	0.0428727	1.94618e-05	0.0190365	0.0417803	0.047945	0.0304049	0.0188806	0.0213733	0.151592	0.03135	0.0421895	0.0382152	1.98659e-05	0.0422787	0.0954133	0.0162661	0.0522846	0.037433	0.0207643	0.0304994
114	Rotenone	0.770005			280.954	393.135	Phenylpropanoids and polyketides	forward	0.0025485	0.00217491	0.0368746	0.00112631	0.00143348	0.00287513	0.00183835	0.0027225	0.00194803	0.0022663	0.0017681	0.00210497	0.00192751	0.00298736	0.00213182	0.00137136	0.00213386	0.00224015	0.00125435	0.00298806	0.00261021	0.00227091	0.00693501	0.00227905	0.00117856	0.00143933	0.00284647	0.0028993	0.00197904	0.000835358	0.0020112	0.00179189	0.00173367	0.00190874	0.00180471	0.00192078	0.00168569	0.00150202	0.00187618	0.00235395	0.00177685
115	3-Methyl-2-oxovaleric acid	0.765492			50.1523	129.055	Organic acids and derivatives	forward	9.89581	9.37308	10.4663	8.8199	8.45981	8.51365	8.5384	10.7899	26.4624	8.83199	30.3407	7.99127	26.4808	14.3599	21.2363	12.5186	6.77504	8.85071	10.2359	8.67009	10.8582	9.22382	9.35592	10.2893	20.6564	8.4552	11.701	11.4912	11.0573	20.2708	10.1809	45.3572	31.1078	12.4379	22.6567	11.695	10.1058	8.86447	22.2524	10.9762	21.7083
116	3-Hydroxyvaleric acid	0.754733			157.475	117.055	Lipids and lipid-like molecules	forward	5.26338	3.17971	4.66585	5.17577	4.17016	7.49994	4.27892	5.2894	4.68983	2.64389	6.26028	3.65708	1.79426	10.2846	4.13009	11.0906	2.4447	3.78257	5.29401	4.39437	5.1684	3.08775	3.58968	7.62432	3.37136	7.76962	6.52011	4.93824	3.97525	1.66404	4.71958	4.86654	2.47701	6.64993	4.47077	8.86274	2.44812	4.96584	1.97132	3.53775	2.06536
117	Aldehydo-D-xylose	0.749073			335.348	149.045	Organic oxygen compounds	forward	0.02478	0.0212048	0.0574281	0.0252733	0.0292452	0.0268252	0.0260752	0.0345046	0.0294181	0.0230034	0.0323346	0.025993	0.0228219	0.0265796	0.0430684	0.0353863	0.0375124	0.0199203	0.0327127	0.0220119	0.0240439	0.0238904	0.0362062	0.0244853	0.0149876	0.0250716	0.0236442	0.0270933	0.0218037	0.00936673	0.0205157	0.0372224	0.0327578	0.0313497	0.0327528	0.0256283	0.0263636	0.0269843	0.0257308	0.0214964	0.0201749
119	(Â±)-Tryptophan	0.742722			278.822	203.082	Organoheterocyclic compounds	forward	0.892614	0.772359	0.813146	0.825119	0.754086	0.98796	0.713582	0.868781	0.61568	0.856289	0.922872	0.752327	0.900911	0.967904	0.715792	0.68357	0.559996	0.971731	0.548616	1.03428	0.949257	0.730434	0.804764	0.894029	0.211798	0.781575	0.749842	0.803108	0.947264	0.196785	0.97864	0.492226	0.962199	0.878854	0.65908	0.695517	0.801074	0.849513	0.96264	1.00049	0.867873
121	Cytidine	0.736237			254.196	242.078	Nucleosides, nucleotides, and analogues	forward	0.0157715	0.0244487	0.0212909	0.0134709	0.0268525	0.0199413	0.0158118	0.0177248	0.0116111	0.015912	0.0152625	0.0176774	0.0160468	0.0180478	0.0180239	0.013206	0.0152175	0.0159679	0.0202085	0.0184757	0.0233798	0.0212248	0.0164595	0.0123767	0.00956534	0.0203896	0.0145217	0.0207011	0.0134562	0.00684617	0.0207256	0.017307	0.0199984	0.0220439	0.0180901	0.0173184	0.0164022	0.0166028	0.0158384	0.0194407	0.0185525
122	3-Methoxy-4-hydroxyphenylethyleneglycol sulfate	0.727856			46.7696	263.023	Organic acids and derivatives	forward	0.0865979	0.100979	0.0647655	0.0627747	0.0994332	0.0816764	0.0608381	0.0876571	0.124473	0.057185	0.168346	0.081238	0.0761428	0.0982701	0.200241	0.09006	0.077377	0.0640788	0.173949	0.0652514	0.139783	0.11096	0.0824764	0.0595992	0.0947666	0.00479504	0.061094	0.0640766	0.103301	0.0298719	0.114435	0.12005	0.0144513	0.100456	0.178946	0.129009	0.0956424	0.0676677	0.13473	0.0624789	0.047038
124	Petroselinic acid	0.712458			94.2296	281.249	Lipids and lipid-like molecules	forward	0.0115171	0.010171	0.013596	0.0108163	0.0131693	0.0278891	0.00926488	0.0115029	0.0411887	0.011181	0.00977901	0.0104174	0.00938012	0.00934977	0.0141827	0.0118139	0.0109373	0.00921803	0.00962029	0.0105242	0.00993837	0.0117727	0.0168771	0.0317909	0.00835853	0.010184	0.0106312	0.0115574	0.0120373	0.0112647	0.0105876	0.00662919	0.0101256	0.00998044	0.0114448	0.0117191	0.0127149	0.00997948	0.0109785	0.0123968	0.00953188
125	Phenylpyruvic acid	0.709246			80.1016	163.04	Benzenoids	forward	0.266772	0.244341	0.089329	0.25214	0.266038	0.244784	0.289108	0.337629	0.307436	0.339594	0.186003	0.378833	0.250423	0.21503	0.35341	0.475394	0.343891	0.23691	0.332914	0.239425	0.300476	0.314709	0.234551	0.21899	0.308441	0.327291	0.253027	0.422252	0.303223	0.44329	0.204664	0.213961	0.264725	0.192403	0.342311	0.443348	0.293467	0.271095	0.279596	0.314013	0.340876
127	2-Hydroxyvaleric acid	0.696208			175.214	117.055	Lipids and lipid-like molecules	forward	7.15095	3.96239	4.59455	5.49958	4.09648	7.43195	6.04309	4.22105	4.06782	2.78462	6.11816	4.40158	2.57258	12.6057	3.12312	10.7253	2.62028	4.48922	5.36044	4.33433	6.78347	3.24168	3.52027	5.99419	4.50581	10.3231	6.66267	6.20053	5.78148	4.08519	6.23144	6.72007	3.26867	8.55524	5.17672	12.4935	3.02575	6.29869	2.71462	3.77251	2.68653
128	Bovinocidin	0.694066			120.067	118.014	Organic 1,3-dipolar compounds	forward	0.363847	0.544243	0.621455	0.580088	0.450747	0.610796	0.410015	0.228776	0.0359456	0.95965	0.451839	0.48638	0.503918	1.20308	0.420656	0.37008	0.776837	0.529939	0.79544	0.472635	0.496858	0.61148	0.752364	0.409597	0.805341	1.03647	1.07234	0.909694	0.706604	0.49458	0.494883	0.633481	1.13689	1.08649	1.17492	0.465551	0.576575	0.684497	1.04227	0.547218	0.582686
129	D-Glucuronic acid	0.690177			408.534	193.035	Organic oxygen compounds	forward	0.0182723	0.0133768	0.0745303	0.0156493	0.0161389	0.0160928	0.0132758	0.0218051	0.0168072	0.0139723	0.0233416	0.013391	0.0113292	0.0235709	0.0620215	0.0135666	0.0167698	0.017143	0.0272075	0.0211707	0.0280288	0.0141935	0.0330233	0.0181347	0.00913577	0.0150881	0.0151796	0.017141	0.0131326	0.00319103	0.0198392	0.0243518	0.0110942	0.0170845	0.0354607	0.015721	0.0213211	0.0135822	0.0182249	0.0205552	0.013603
130	12-Hydroxydodecanoic acid	0.684399			75.4615	215.165	Organic acids and derivatives	forward	0.0189871	0.0248585	0.0235442	0.0127235	0.0189187	0.0264015	0.0139808	0.0395189	0.0293114	0.0197276	0.0327391	0.0388044	0.0277489	0.0235317	0.0346441	0.0364284	0.0275049	0.031339	0.0222761	0.0272351	0.0264222	0.0340928	0.0202078	0.0141867	0.0269953	0.0319728	0.0209216	0.0190532	0.0167359	0.0663935	0.0219499	0.0273142	0.0211362	0.0115406	0.0218104	0.0373846	0.01722	0.0286742	0.0217081	0.0219654	0.0165331
131	Adenine	0.682988			176.434	134.047	Organoheterocyclic compounds	forward	0.0244004	0.0297775	0.0165909	0.0350227	0.0213482	0.0297911	0.0223215	0.0292733	0.0506801	0.0320056	0.0257333	0.060456	0.0306752	0.0269147	0.028401	0.0277854	0.0177548	0.0241542	0.024687	0.0292471	0.0326081	0.0526439	0.0244175	0.0765008	0.0442424	0.175132	0.0536544	0.0335496	0.139656	0.0514204	0.0211282	0.0392429	0.0207747	0.0234956	0.0240193	0.0447685	0.0245595	0.0199818	0.0253232	0.0342006	0.0386208
132	1H-Indole-2,3-dione	0.682312			50.1152	146.017	Organoheterocyclic compounds	forward	0.105352	0.11146	0.102876	0.108328	0.125513	0.107385	0.10199	0.096449	0.0753269	0.12834	0.114562	0.10005	0.118679	0.119443	0.114274	0.088649	0.105973	0.0888548	0.128438	0.103943	0.120951	0.119479	0.115156	0.102615	0.151125	0.125561	0.114627	0.118513	0.127512	0.132783	0.101288	0.0690221	0.203861	0.121798	0.137546	0.0957834	0.130342	0.131638	0.140347	0.112616	0.132159
133	Glutaric acid	0.671604			175.023	131.034	Organic acids and derivatives	forward	0.053446	0.0560461	0.0515483	0.0555307	0.023885	0.0412835	0.0787326	0.0487734	0.0444812	0.0511572	0.0442713	0.0571889	0.0498545	0.0596613	0.0647809	0.0777282	0.0558064	0.038786	0.0656478	0.0193516	0.0288702	0.0570237	0.0425727	0.0381997	0.0358732	0.0352067	0.0352341	0.0892956	0.0299098	0.068765	0.0292159	0.0649334	0.0543222	0.0491871	0.0725181	0.0584343	0.037379	0.0379306	0.0107675	0.0317552	0.0367557
135	AICAR	0.665941			316.925	337.054	Nucleosides, nucleotides, and analogues	forward	0.0855092	0.0889789	0.0910762	0.0864772	0.085548	0.0855088	0.089	0.107068	0.0944134	0.100344	0.107669	0.0674708	0.115612	0.130887	0.124235	0.0890216	0.0818324	0.111585	0.13685	0.113126	0.0905351	0.087635	0.104031	0.0877834	0.0374689	0.0800325	0.0980976	0.0896781	0.0954665	0.0398342	0.104398	0.0797236	0.0756719	0.0839788	0.101452	0.0657683	0.0948067	0.101563	0.0976771	0.0984523	0.10978
137	3,7-Dimethyluric acid	0.663231			390.212	195.051	Organoheterocyclic compounds	forward	0.0193164	0.0150611	0.0243478	0.0170494	0.0165986	0.0179178	0.0194061	0.0269013	0.0274558	0.0193304	0.0223998	0.0247563	0.021361	0.0226565	0.0258408	0.0260453	0.0188491	0.0225866	0.0259223	0.0274308	0.0199334	0.0168632	0.0241244	0.0263959	0.0133228	0.017667	0.0203626	0.0197949	0.0143464	0.0117176	0.0215833	0.0230136	0.0177609	0.0182291	0.0200139	0.0167693	0.0157436	0.0200613	0.0224032	0.0251519	0.019552
139	L-Lysine	0.642155			555.795	145.098	Organic acids and derivatives	forward	0.0378048	0.0298349	0.0269831	0.0225836	0.018317	0.0197816	0.0275486	0.029336	0.024973	0.0201706	0.0186435	0.024626	0.0172753	0.0214139	0.0180492	0.0234087	0.0186594	0.00876563	0.0253488	0.0294996	0.0186085	0.019618	0.0136703	0.0299856	2.04141e-05	2.00662e-05	0.0231878	0.0292535	0.0251944	0.0237384	0.0206703	0.022222	0.0327798	0.0159027	0.0263817	0.0182472	0.022892	0.014207	0.0231859	0.0139317	0.017877
141	Uracil	0.636201			307.631	111.031	Organoheterocyclic compounds	forward	0.0646935	0.0601426	0.0831881	0.0461939	0.0620831	0.0606383	0.0586686	0.0690609	0.0986643	0.0606799	0.0677598	0.039174	0.0654055	0.0887969	0.0846805	0.0472647	0.0542151	0.0782925	0.0798479	0.0816526	0.0681784	0.0444337	0.0925031	0.053044	0.0403783	0.0159973	0.0735728	0.0486334	0.0704133	0.0113358	0.0829781	0.0434602	0.0640565	0.0595236	0.0538364	0.0377397	0.0603741	0.0741121	0.0704054	0.0737135	0.0548596
142	3-(3,4-Dihydroxy-5-methoxy)-2-propenoic acid	0.612218			94.8696	209.045	Phenylpropanoids and polyketides	forward	0.0325197	0.0366543	0.0467229	0.029729	0.0349777	0.0325691	0.0303385	0.0319553	0.0516113	0.0322039	0.0394091	0.0308039	0.0395158	0.0417386	0.0233167	0.027492	0.0263223	0.0351969	0.0378528	0.0417859	0.0440952	0.0354479	0.038477	0.0416089	0.0404524	0.0416586	0.0354053	0.0361776	0.0462286	0.0335878	0.0425286	0.0350536	0.0398657	0.0365576	0.0347742	0.0237566	0.0408927	0.0355016	0.0393261	0.0405342	0.0378021
146	D-Ribose	0.603249			96.0221	149.045	Organic oxygen compounds	forward	0.130364	0.133345	0.097856	0.134464	0.0778743	0.0777929	0.168022	0.123892	0.255567	0.116071	0.0579055	0.169009	0.0616412	0.108308	0.115446	0.314081	0.210091	0.0577923	0.165299	0.0599782	0.0429205	0.10049	0.124241	0.120811	0.117097	0.0631299	0.142036	0.194096	0.0450252	0.273537	0.0459026	0.180453	0.0666154	0.102345	0.149397	0.199554	0.079469	0.100613	0.0923535	0.051413	0.106621
147	Hypogeic acid	0.599005			37.7749	253.217	Lipids and lipid-like molecules	forward	0.0488263	0.0609144	0.15356	0.0799307	0.0453836	0.119469	0.051714	0.0856038	0.0634361	0.0619758	0.0732836	0.317607	0.125554	0.150693	0.0579862	0.114821	0.314646	0.0655326	0.155739	0.0668327	0.164272	0.0786565	0.138326	0.181393	0.120057	0.212123	0.256917	0.0969382	0.0609496	0.783087	0.0844589	0.0429419	0.0358602	0.00766872	0.0581093	0.0615359	0.100421	0.220232	0.083885	0.0432278	0.124868
148	Indolelactic acid	0.597527			175.757	204.067	Organoheterocyclic compounds	forward	0.0113354	0.0114225	0.0106479	0.0126699	0.0163182	0.0141605	0.0130901	0.0113633	0.00784997	0.0204632	0.0138932	0.0245759	0.0100424	0.0178381	0.0188038	0.0131627	0.00911415	0.00893786	0.0164532	0.0211025	0.0216245	0.00975528	0.0234349	0.0176524	0.0132623	0.0291358	0.0141604	0.0173523	0.0098009	0.00553634	0.0103289	0.0239777	0.00713023	0.0161382	0.0204542	0.018413	0.0125699	0.00802349	0.0210688	0.0219649	0.0135982
149	Capric acid	0.596074			49.9731	171.139	Lipids and lipid-like molecules	forward	0.163536	0.134081	0.194105	0.251919	0.159339	0.149372	0.170881	0.159185	0.198088	0.168858	0.189255	0.304877	0.124531	0.199228	0.135233	0.189135	0.324363	0.176024	0.182121	0.188036	0.163573	0.150554	0.220117	0.164157	0.210363	0.407316	0.192443	0.13708	0.158502	0.220218	0.174266	0.0262769	0.161267	0.171335	0.156008	0.373566	0.155323	0.145822	0.152796	0.19859	0.173406
150	Oxoglutaric acid	0.591221			216.449	145.014	Organic acids and derivatives	forward	0.245192	0.256226	0.29735	0.248069	0.264797	0.257957	0.232991	0.278567	0.264186	0.252509	0.286525	0.231215	0.247225	0.247295	0.232117	0.197825	0.248384	0.33967	0.262305	0.273333	0.284441	0.24074	0.235981	0.227624	0.175415	0.257953	0.239046	0.236451	0.281734	0.1286	0.281903	0.18152	0.261834	0.236138	0.247025	0.248564	0.260735	0.266753	0.262349	0.257744	0.24689
151	4-hydroxy-3-[1-(4-hydroxyphenyl)-3-oxobutyl]-2H-chromen-2-one	0.590437			190.712	323.09	Phenylpropanoids and polyketides	forward	0.00163028	0.00200198	0.00196867	0.00315592	0.000822789	0.00092006	0.00205035	0.0026127	0.00124863	0.00149032	0.00170231	0.00370111	0.0012193	0.0013411	0.00147018	0.00190924	0.000638823	0.000967747	0.001961	0.000731252	0.00133966	0.0024465	0.00267574	0.0023071	0.000516368	0.00181279	0.00188753	0.00172903	0.00127953	0.000188366	0.00163206	0.00199304	0.000934701	0.0028055	0.00151869	0.00218109	0.000997416	0.000743926	0.00177885	0.000733354	0.0011796
153	3-Methylxanthine	0.580412			344.41	165.04	Organoheterocyclic compounds	forward	0.218587	0.270842	0.332968	0.123216	0.242113	0.289777	0.222509	0.156791	0.375825	0.259123	0.326259	0.257034	0.273567	0.207899	0.306479	0.162505	0.230579	0.199038	0.0785337	0.18656	0.158285	0.203849	0.169993	0.0698661	0.0602111	0.168662	0.117502	0.188664	0.424243	0.0347835	0.215653	0.0844983	0.381687	0.23831	0.334866	0.188285	0.217449	0.325876	0.36634	0.189008	0.162843
155	(R)-3-Hydroxy-tetradecanoic acid	0.573227			61.8511	243.197	Lipids and lipid-like molecules	forward	0.00501945	0.00245645	0.00442564	0.00425747	0.00241839	0.00513799	0.00183373	0.0178662	0.00912506	0.00615643	0.0101162	0.0174214	0.0100839	0.0062507	0.012097	0.0112364	0.00683546	0.00899651	0.00509087	0.00674654	0.00622234	0.0117298	0.00341916	0.00133099	0.00544993	0.00823835	0.00525989	0.00409914	0.00541533	0.0251442	0.00526493	0.00838766	0.000969948	0.0011715	0.00435059	0.00829897	0.00276843	0.00619254	0.00492459	0.00340697	0.00294262
156	Itaconic acid	0.570832			214.133	129.019	Lipids and lipid-like molecules	forward	1.24775	1.07084	1.24179	1.04013	1.15648	1.24494	1.07287	1.18041	1.86367	1.10172	1.2542	0.988286	1.19961	1.15958	1.12608	0.976433	1.11212	1.29494	1.09156	1.34088	1.27649	0.990706	1.16346	1.11209	3.70462	1.07601	1.09854	1.04684	1.34119	2.59921	1.24577	0.870927	1.40654	1.02747	1.19289	0.958252	1.20068	1.23148	1.30207	1.20207	1.15198
157	D-Xylulose	0.556684			309.537	149.045	Organooxygen compounds	forward	0.0445315	0.0497805	0.0752955	0.0489289	0.0541033	0.0475588	0.0686682	0.0987362	0.0436334	0.0665603	0.0537141	0.0600426	0.072744	0.0756784	0.172097	0.0649271	0.064946	0.107848	0.143667	0.125815	0.086842	0.189274	0.0474659	0.0803981	0.0592506	0.0755236	0.0924776	0.0626189	0.0546301	0.0304895	0.103107	0.0878162	0.0771398	0.0528843	0.0780256	0.0456602	0.156881	0.0535149	0.0735772	0.0905498	0.0551809
158	Hypoxanthine	0.554401			177.256	135.031	Organoheterocyclic compounds	forward	0.552726	0.573532	0.498399	0.997727	0.409681	0.858414	0.582155	0.574278	0.400868	0.668179	0.420246	0.737514	0.581734	0.81334	0.394679	0.483935	0.282985	0.586549	0.665017	0.614251	0.673298	0.779621	0.525269	0.884058	0.27073	0.765449	0.698344	0.376655	0.277208	0.446675	0.397404	0.309519	0.448448	0.735533	0.491197	0.355696	0.262329	0.468357	0.657083	0.368797	0.658018
159	2-(3,4-dihydroxyphenyl)-3,5,7-trihydroxy-3,4-dihydro-2H-1-benzopyran-4-one	0.517576			390.086	303.051	Phenylpropanoids and polyketides	forward	0.00395308	0.0035188	0.003102	0.00335595	0.00407211	0.00416735	0.00268036	0.00402776	0.013168	0.00265907	0.00477553	0.00374525	0.00406912	0.00339747	0.00341509	0.00255188	0.00339125	0.00426587	0.00387159	0.00541183	0.00337615	0.00405178	0.00331506	0.00374602	0.00117325	0.00321437	0.00411473	0.00327603	0.00397826	0.000517425	0.0037903	0.0032235	0.00453984	0.00375906	0.0033259	0.00236904	0.00265715	0.00375973	0.00351338	0.0026768	0.00366276
162	Ursodeoxycholic acid	0.5			23.5591	391.289	Lipids and lipid-like molecules	reverse	0.00133066	0.00159276	0.00121126	0.00162951	0.00160827	0.00101793	0.00172704	0.00159454	0.00171226	0.00126832	0.00162341	0.00122507	0.00214572	0.00129366	0.00162583	0.0012709	0.00134805	0.0020147	0.00369634	0.00210262	0.00203057	0.0015765	0.0013912	0.00154751	0.00200876	0.00195343	0.00215005	0.00199885	0.00152003	0.00180536	0.00186406	0.00142188	0.000480124	0.00145132	0.000891944	0.00291009	0.00195677	0.0011013	0.00177522	0.00207551	0.00175071
164	2-hydroxypropanoic acid	0.5			15.4665	89.0237	Organic acids and derivatives	reverse	0.301936	0.317893	0.367293	0.372321	0.345597	0.224244	0.335401	0.335883	0.379825	0.357724	0.34109	0.366361	0.309634	0.398631	0.349339	0.392338	0.345951	0.449693	0.391755	0.416771	0.223834	0.397208	0.270789	0.365407	0.360495	0.515461	0.394981	0.274548	0.37583	0.421715	0.369065	0.404405	0.416074	0.303396	0.36957	0.290426	0.347396	0.336954	0.266487	0.344855	0.389566
165	Propionic acid	0.5			10.5283	73.0287	Organic acids and derivatives	reverse	1.45845	1.50218	1.41297	1.41868	1.41538	1.42771	1.48488	1.41468	1.46372	1.38601	1.37545	0.783996	1.45972	1.37734	1.38865	1.47689	1.14814	1.42025	1.61537	1.55134	1.55645	1.53013	1.40496	1.52515	1.81895	1.47181	1.51057	1.60142	1.54187	1.60996	1.46758	0.711535	1.64231	1.47502	1.50346	1.52394	1.5014	1.48524	1.54457	1.48894	1.5282
166	Mandelic acid	0.5			49.435	151.04	Benzenoids	reverse	0.0222199	0.0226873	0.0231261	0.024659	0.021777	0.028599	0.0361456	0.02754	0.0178418	0.0338464	0.0229465	0.0240262	0.0235876	0.0279582	0.0393374	0.0265735	0.0297724	0.0204139	0.0248516	0.01975	0.0258898	0.0252919	0.030782	0.0215413	0.0223709	0.0219461	0.0253532	0.0290351	0.0197471	0.0194141	0.0318121	0.0134863	0.0228724	0.0366336	0.0394734	0.031566	0.0401532	0.0213014	0.00282611	0.0224097	0.0268619
167	2-Methylbenzoic acid	0.499401			46.7012	135.045	Benzenoids	forward	0.121495	0.118938	0.104942	0.119691	0.0992981	0.131956	0.122824	0.119361	0.120045	0.124044	0.117048	0.136563	0.134885	0.142419	0.127701	0.190012	0.162625	0.123332	0.0607518	0.124618	0.135255	0.114382	0.105794	0.124246	0.0771056	0.108312	0.126085	0.135403	0.131012	0.0741837	0.121984	0.0747909	0.151026	0.123241	0.120075	0.191363	0.119327	0.119186	0.138457	0.126056	0.135014
168	Deoxyribose 5-phosphate	0.495891			96.8172	213.017	Organic oxygen compounds	forward	0.0375123	0.037804	0.0454054	0.0597347	0.0376851	0.0371953	0.0556909	0.059549	0.11627	0.0533113	0.0418193	0.0643906	0.045501	0.0484946	0.0479607	0.0900272	0.0499247	0.0417456	0.0651045	0.0426748	0.0337088	0.0458968	0.0509153	0.0566409	0.0537688	0.0384871	0.0483383	0.0598595	0.0304632	0.131081	0.0361195	0.0598041	0.0389652	0.0397611	0.0467886	0.051471	0.029615	0.0405438	0.0375838	0.0377406	0.0510764
170	Isobutyrylglycine	0.445942			229.417	144.066	Organic acids and derivatives	forward	1.83856e-05	1.91584e-05	2.0449e-05	1.90583e-05	1.88991e-05	1.86706e-05	1.90476e-05	1.88843e-05	0.0162758	1.89671e-05	1.85254e-05	0.255333	1.89706e-05	1.90881e-05	1.85264e-05	1.96432e-05	0.133045	1.83879e-05	2.01932e-05	1.92966e-05	2.01329e-05	0.0167641	1.94618e-05	1.93499e-05	0.00564011	0.0600997	1.94677e-05	0.0158445	1.92914e-05	2.0471e-05	1.92234e-05	1.99849e-05	2.08717e-05	1.98659e-05	2.00902e-05	0.0665334	1.9328e-05	1.89433e-05	1.97679e-05	0.00718163	1.89443e-05
173	Dihydrolipoate	0.438291			67.3166	207.051	Lipids and lipid-like molecules	forward	0.435755	0.377581	0.453029	0.388207	0.436279	0.40403	0.409881	0.362942	1.00842	0.382236	0.481545	0.315473	0.354485	0.344619	0.313605	0.431613	0.325609	0.386903	0.335142	0.435453	0.333247	0.356369	0.413114	0.288675	0.310713	0.263566	0.32824	0.345237	0.373526	0.299327	0.364979	0.247632	0.377581	0.337529	0.421917	0.338379	0.350484	0.443314	0.489761	0.371784	0.334178
174	8,9-DiHETrE	0.425801			46.6347	337.236	Lipids and lipid-like molecules	forward	0.0281116	0.0416137	0.0435635	0.0432722	0.0110684	0.0491881	0.0366775	0.0491525	0.0497682	0.0369037	0.0474205	0.0447015	0.0241724	0.0257093	0.0400192	0.0556877	0.0237642	0.0293553	0.0159425	0.0244205	0.0369385	0.026695	0.0249154	0.0412715	0.0202665	0.0537794	0.0337487	0.0363056	0.0420625	0.0214247	0.0312993	0.0103572	0.0116578	0.0390194	0.0225565	0.0592793	0.0374092	0.0380112	0.0230113	0.037236	0.0352464
175	Histidinyl-Serine	0.420398			385.687	241.093	Organic acids and derivatives	forward	0.00342151	0.00293476	0.00461334	0.00225476	0.00369375	0.0026529	0.00348874	0.00607905	0.00422322	0.00377879	0.00677165	0.00280644	0.00501435	0.00662876	0.00315763	0.00481703	0.00375118	0.00731058	0.00304189	0.00373394	0.004055	0.00350217	0.00320162	0.00348548	0.00307947	0.00333818	0.00376786	0.00450534	0.00465168	0.00168074	0.00685674	0.00341813	0.00564377	0.00552249	0.00331415	0.00599221	0.00464341	0.00800709	0.00420767	0.00421164	0.00506696
176	Ethyl glucuronide	0.405599			318.487	221.067	Organic oxygen compounds	forward	0.0389369	0.0404617	0.0677116	0.0373502	0.0365388	0.0408131	0.0511578	0.0646971	0.0438034	0.0568281	0.0565241	0.0285104	0.0571026	0.108747	0.0604025	0.0598724	0.0446998	0.0796026	0.101598	0.0712938	0.0379001	0.0371923	0.0606401	0.048317	0.00743538	0.0284989	0.056686	0.0494958	0.0430019	0.0147354	0.0505718	0.033811	0.0485644	0.0566964	0.0491837	0.0200315	0.0430362	0.0560331	0.0563586	0.049221	0.0511727
177	Isocitric acid	0.373441			312.396	191.019	Organic acids and derivatives	forward	0.275325	0.241941	0.213193	0.197724	0.256843	0.278181	0.282614	0.226099	0.393536	0.27069	0.300145	0.216087	0.327874	0.235786	0.207922	0.294322	0.163388	0.219163	0.215439	0.234919	0.179384	0.186722	0.237652	0.149708	0.160616	0.148045	0.164981	0.241833	0.268691	0.147101	0.22291	0.11531	0.231582	0.179953	0.280806	0.220414	0.236848	0.288731	0.342466	0.196727	0.215719
179					341.966	130.087			0.755647	0.615572	0.567785	0.667537	0.569883	0.199593	0.538195	0.591775	0.0697596	0.610248	0.584529	0.58623	0.586134	0.853409	0.0503386	0.608386	0.0865741	0.635109	0.479588	0.553251	0.0707433	0.563223	0.593076	0.535276	0.261074	0.421626	0.58271	0.668976	0.544269	0.466314	0.533905	0.518849	0.591747	0.601568	0.589599	0.561612	0.453416	0.578439	0.0628007	0.593253	0.761954
181					221.036	133.05			0.020066	0.017346	0.0104919	0.0202646	0.0153425	0.0196879	0.0203945	0.0247259	0.0162107	0.0153715	0.0318286	0.017712	0.0157783	0.0236678	0.0290598	0.0202227	0.015993	0.0207574	0.0387064	0.0204882	0.0268539	0.0220641	0.0236005	0.0179981	0.0124603	0.0244408	0.0253098	0.0234244	0.0208587	0.00683746	0.0308406	0.0241319	0.0184802	0.0267031	2.00902e-05	0.032135	0.0215942	0.0198037	0.0261104	0.0192202	0.0168957
182					103.945	324.218			0.00190601	0.00165114	0.000863125	0.000541152	1.88991e-05	0.00421627	1.90476e-05	0.00462089	0.000828038	0.000854095	0.00226443	0.00581635	0.0024693	0.00300317	0.00501646	0.0065727	0.00400212	0.00430277	0.0018906	0.00313861	0.00288894	0.00470779	0.0012292	0.00137151	0.00355693	0.00208416	0.00278629	0.000789137	0.000586019	0.016543	0.00237856	0.00336427	0.000964427	1.98659e-05	0.00151638	0.00429372	0.000852637	0.00253418	0.000661412	1.95519e-05	1.89443e-05
183					60.1546	309.171			0.0581658	0.0766598	0.0933714	0.0727084	0.0675142	0.0653283	0.048676	0.096377	0.0742483	0.053882	0.0688066	0.0871724	0.0650504	0.0842862	0.0702645	0.0667354	0.0736082	0.113601	0.115738	0.0957018	0.0715229	0.0720573	0.0910193	0.0520199	0.092229	0.140029	0.0768876	0.070483	0.0592848	0.0969538	0.059902	0.0384225	0.0615198	0.108428	0.0915752	0.124051	0.0451811	0.0827384	0.0639294	0.0649078	0.0507223
184					28.9719	297.153			0.856424	0.982654	1.25085	1.32337	1.44565	2.00556	1.00798	3.31367	1.69277	1.08244	2.21301	1.16194	0.870029	0.757042	1.37366	2.23211	0.900293	2.04377	0.296702	0.721965	2.04246	0.668129	0.436633	0.990528	1.8167	2.51971	1.49499	0.98035	0.810314	1.86825	0.789321	0.46922	1.05997	0.799214	0.42915	1.944	0.890047	1.70387	0.959773	1.24199	1.26914
186					26.0743	265.148			0.651867	0.647253	1.21475	0.58011	0.263355	0.279472	0.437545	1.07775	1.03672	0.302866	0.39035	0.561258	0.222059	16.6084	0.575096	1.28613	0.368879	0.731394	0.262755	0.383749	0.810966	0.279929	5.86939	0.40288	0.652259	1.4275	0.573	0.304676	0.128071	0.675309	0.223388	0.625073	0.486781	0.226293	0.269576	0.618264	0.30258	0.546109	0.351659	0.264598	0.390761
187					213.28	245.093			0.00428748	0.00518166	2.0449e-05	0.00420445	0.0021436	0.00469167	0.00721983	0.0041148	0.0052853	0.0040692	0.00308481	0.0163881	0.00291813	0.00381763	0.00426364	0.00684577	0.00525405	0.00367728	0.00374168	0.00321333	0.00271962	0.00203274	1.94618e-05	0.00272485	2.04141e-05	0.00528716	0.0108536	0.00243824	0.00298241	2.0471e-05	0.0018749	0.00247241	0.00240105	0.00202148	0.00266931	0.00669805	0.00381085	0.00260975	0.00297525	0.00345433	0.00310048
189					181.149	112.987			0.593984	0.667091	0.903317	0.642065	0.800099	0.765326	0.64599	0.486386	0.0253912	0.647592	0.710985	0.452264	0.731251	1.00627	0.592324	0.541892	0.551105	0.630119	0.567954	0.812381	1.1279	0.634094	0.535823	0.567962	0.576984	1.11601	0.813315	0.559688	0.839273	0.321851	0.896616	0.412324	0.806603	0.883608	0.811268	0.48437	0.74042	0.705991	0.757027	0.733913	0.635309
191					121.157	147.029			5.29662	4.36115	3.90457	2.79392	5.93897	6.67886	3.78148	4.39671	1.1488	5.16642	5.95086	2.21325	4.64419	3.57443	3.88505	2.36683	4.27354	7.35662	6.26259	7.19478	8.41469	4.99802	6.69173	4.55176	3.21937	3.79884	5.24552	5.59225	6.24836	3.00696	5.8595	3.25352	5.7025	6.45164	5.48552	4.98912	5.3428	4.68029	8.58888	6.04927	3.37845
192					240.096	187.042			4.40125	4.69204	4.85214	4.74893	4.33608	4.87889	4.76977	4.44592	4.71128	4.31311	5.38987	5.32849	4.26544	4.52175	4.53036	5.06288	4.77033	3.95787	4.88888	4.37344	4.67167	5.31622	4.89314	4.71437	3.67855	5.30324	4.61406	5.00442	4.9124	3.41237	4.6602	4.90004	6.00701	5.52718	4.81956	5.69494	4.67777	4.64542	5.38159	4.48626	4.28059
193					28.3709	339.2			1.40747	1.62794	1.68602	1.94764	2.21446	2.3838	1.66988	5.28519	2.40198	1.66822	3.36213	1.87879	1.21919	1.26671	2.10933	3.65315	1.48896	2.35851	0.500427	1.41822	2.92161	1.26346	0.714484	1.92218	3.1825	4.77211	2.76283	1.78654	1.39242	2.94703	1.37595	0.750276	1.65383	1.42765	0.663843	3.17802	1.49002	2.78186	1.52581	1.83076	2.66768
194					333.266	98.024			0.0998264	0.107915	0.0879438	0.111464	0.0929348	0.100803	0.108962	0.106849	0.0907285	0.0907573	0.0927035	0.106366	0.103284	0.0947726	0.102873	0.0933485	0.0867028	0.0988314	0.117195	0.0981286	0.108979	0.119263	0.099183	0.11937	0.101215	0.105918	0.112317	0.106393	0.0939393	0.0911171	0.0972774	0.122476	0.106155	0.110131	0.10834	0.105434	0.091877	0.0954448	0.0947982	0.117538	0.107743
195					51.2741	309.207			0.00491538	0.00888679	0.00591997	0.00502078	0.00435563	0.0115173	0.00579094	0.00398644	0.00990796	0.0111595	0.00922565	0.0166666	0.00863668	0.00792975	0.00419052	0.0080533	0.0114847	0.00764771	0.00416695	0.00902204	0.00942829	0.00929867	0.00690729	0.00413509	0.00541743	0.0132662	0.0157237	0.00407147	0.0163474	0.0180025	0.00583974	0.0438884	0.0435344	0.00792598	0.00572805	0.0104244	0.01045	0.0123603	0.00803201	0.00922015	0.00976833
197					30.1182	327.181			0.114765	0.130729	0.141715	0.153279	0.153716	0.192404	0.144041	0.383213	0.199141	0.121864	0.0542639	0.148024	0.107613	0.0968952	0.166602	0.0273431	0.110185	0.205236	0.049984	0.112126	0.2203	0.0986577	0.0672625	0.140733	0.2411	0.341943	0.207913	0.142419	0.111736	0.228218	0.107584	0.0427454	0.0436422	0.110929	0.0656291	0.248401	0.125187	0.22215	0.12969	0.162247	0.185633
201					460.059	138.97			0.0183829	0.0177681	0.0170943	0.0171417	0.0170035	0.0156186	0.0179601	0.0192864	0.0168149	0.0153094	0.0171437	0.0187424	0.0193134	0.0199439	0.0159588	0.0169663	0.0162051	0.0201165	0.0211843	0.0229817	0.0256597	0.0157739	0.0199824	0.0210887	0.0311142	0.0291571	0.0252779	0.0179727	0.0172788	0.0177287	0.0236981	0.0196707	0.0161042	0.0164205	0.0181134	0.0211082	0.0198152	0.0188817	0.0162273	0.0254042	0.0168105
202					415.4	377.086			0.000134403	1.91584e-05	2.41054	1.90583e-05	4.9856e-05	1.86706e-05	1.90476e-05	6.91746e-05	0.000366691	1.89671e-05	0.00309754	5.75178e-05	0.000120691	0.000653691	0.000708692	0.000167819	0.000143897	0.000252522	0.000241586	0.000615189	0.000365678	7.45178e-05	1.22513	0.000721642	0.00371711	0.00120468	0.000734928	0.000408362	0.00171064	0.000205092	0.00243586	0.000292329	2.08717e-05	0.00137927	0.0029111	2.09168e-05	0.00188323	1.89433e-05	0.00047169	0.000529288	0.000190911
203					151.138	320.063			0.00404938	0.000571921	0.0147465	0.00144293	0.000919826	0.00172089	0.00102573	0.00176892	0.00366566	0.00349944	0.0041318	0.000914011	0.00265064	0.0019668	0.000933109	0.00243901	0.00256202	0.00562406	0.000394293	0.00417918	0.00337535	0.001078	0.0221594	0.00154692	0.00184582	0.00126754	0.000981285	0.000790802	0.00127257	0.00147079	0.00259317	0.000398059	0.00312743	0.00140001	0.00396418	0.00158399	0.00133996	0.00170777	0.00268512	0.00147105	0.00153637
204					262.124	144.102			0.0152838	0.00951944	0.0149104	0.0169379	0.0179142	0.0152132	0.0189042	0.00858497	0.0111854	0.0275723	0.0355249	0.0148282	0.0121704	0.0308347	0.0328574	0.0108672	0.0137297	0.0209328	0.0310554	0.0158859	0.0179863	0.0105508	0.00924031	0.0149511	0.00373152	0.00876151	0.0333867	0.00853817	0.00637218	0.0103206	0.0235717	0.0140752	0.00791674	0.0275397	0.0244048	0.0130618	0.0129551	0.0124821	0.0215215	0.0188638	0.012988
205					203.921	202.108			0.00582154	0.00713249	0.0100583	0.00838953	0.00514944	0.00758888	0.00632522	0.00334378	0.00792272	0.00575091	0.0076787	0.0109674	0.00382273	0.00837371	0.00714993	0.00742303	0.0059409	0.0049221	0.00681567	0.0015577	0.00835538	0.00822865	0.00983507	0.00666004	0.00919927	0.0114632	0.0068285	0.00803338	0.00579205	0.00459586	0.00629198	0.011186	0.00686538	0.0113598	0.00569511	0.0122232	0.00257966	0.00531576	0.00629449	0.00756067	0.0052538
206					125.127	347.026			3.40909	3.6204	3.08739	1.76673	4.92373	3.90029	2.19243	2.52199	0.0045795	3.95295	5.22773	1.497	6.07513	4.17224	4.49091	0.746888	2.5502	5.41391	2.80642	5.10746	6.40901	3.7534	2.32806	2.69059	2.5588	3.63726	3.99598	3.49637	6.78667	0.70556	4.87459	1.11855	5.64931	4.33289	4.43916	1.88693	4.7422	3.36163	5.34734	5.70308	3.76523
207					24.9041	321.211			0.0163841	0.0527732	0.0632658	0.0408333	0.0116931	0.0138737	0.0288445	0.0682174	0.0685844	0.00895558	0.0109161	0.0147893	0.00678357	0.0264259	0.0555638	0.0527126	0.00966578	0.0446528	0.00675823	0.0101458	0.0341854	0.012209	0.0125597	0.0191277	0.0375234	0.0626279	0.0221099	0.0160001	0.0141531	0.0255124	0.00854885	0.0096486	0.0184011	0.00886877	0.00761968	0.0289197	0.0111435	0.026721	0.00715047	0.013236	0.0169821
208					73.4065	185.118			0.031773	0.0344339	0.0380979	0.0259024	0.0197984	0.0373911	0.0546069	0.0403439	0.0453235	0.02629	0.0337962	0.0562137	0.0305417	0.0743301	0.0290426	0.0451891	0.0982348	0.0780754	0.0445675	0.0500454	0.0332525	0.0321421	0.0168706	0.0256131	0.0406908	0.0732801	0.0282229	0.0229045	0.0322268	0.0518318	0.0281037	0.0376016	0.0262108	0.0238016	0.0453394	0.0815807	0.0225768	0.0297651	0.0279803	0.0285023	0.0270482
209					281.049	212.09			0.0454713	0.0406138	0.0405265	0.0414019	0.0315836	0.0460582	0.0343612	0.0420809	0.0367422	0.0382329	0.0363423	0.0340921	0.0352187	0.0518849	0.0309654	0.0427904	0.0359734	0.0459576	0.0288651	0.0447483	0.0396805	0.0360651	0.0367816	0.0391188	0.0170706	0.0308426	0.0406116	0.0422908	0.0328415	0.0271781	0.0390922	0.0283852	0.0351876	0.0373556	0.0285511	0.0333639	0.0285266	0.0374928	0.026471	0.0406975	0.0391463
210					169.84	121.05			0.142679	0.158699	0.193378	0.134353	0.170247	0.17246	0.159769	0.220806	0.211737	0.174338	0.232861	0.198171	0.128882	0.171722	0.275964	0.151226	0.126062	0.181585	0.21995	0.143867	0.178269	0.172196	0.182864	0.124363	0.12885	0.19306	0.131509	0.161921	0.186237	0.114164	0.222046	0.213781	0.168924	0.195179	0.24698	0.161627	0.185371	0.18461	0.173296	0.185634	0.171322
211					523.807	186.125			0.0127166	0.0114032	0.0124725	0.0120518	0.0099151	0.0092598	0.00991227	0.00888889	0.0140663	0.0126345	0.0148275	0.0131264	0.0111358	0.00877887	0.00958564	0.011666	0.00761807	0.00731898	0.00766382	0.00824818	0.00886722	0.0077309	0.00746929	0.00824514	0.00790485	0.00830458	0.0070753	0.00555073	0.00808805	0.00642664	0.00894013	0.00885556	0.00744087	0.00635471	0.00489456	0.00726203	0.00770389	0.00716587	0.00643731	0.00854749	0.01024
212					342.06	109.04			0.0535202	0.103847	0.260081	0.0727356	0.0998689	0.091103	0.0965451	0.0697247	0.0804855	0.101099	0.0881066	0.0984672	0.0943639	0.0889808	0.083961	0.0912472	0.0819001	0.0796841	0.0823309	0.0905484	0.0670117	0.112617	0.13655	0.0746676	0.055437	0.0733444	0.0778323	0.0966847	0.0941415	0.0147884	0.104039	0.0755353	0.101951	0.111407	0.0953601	0.0876747	0.0756011	0.0971879	0.0972283	0.0801882	0.112386
213					94.4711	293.176			0.0214205	0.0260049	0.0233286	0.0257854	0.0392203	0.0245205	0.0212043	0.0222187	0.032225	0.0213523	0.0233418	0.0276167	0.021663	0.0235793	0.0496158	0.0275874	0.0247571	0.024612	0.0264967	0.024604	0.024744	0.022618	0.0386136	0.027171	0.0226144	0.032941	0.0265002	0.0233733	0.0246917	0.0267253	0.0231039	0.0341482	0.0213627	0.0211111	0.0282398	0.0315013	0.026032	0.0279452	0.0248271	0.0231702	0.0222603
215					234.199	186.113			0.0191919	0.0320529	0.0253177	0.0210738	0.0244	0.0450452	0.0271843	0.0481581	0.0240028	0.0437958	0.0558741	0.0648857	0.0395985	0.0321036	0.0436955	0.0484468	0.0476379	0.0651411	0.0307766	0.0471392	0.028682	0.0281355	0.0140498	0.0140956	0.0207273	0.0838192	0.0233334	0.019671	0.0164814	0.0492937	0.0209314	0.0195815	0.0183198	0.0165422	0.016102	0.0273992	0.0174818	0.194578	0.0216508	0.0173509	0.0161049
219					26.045	172.991			0.894013	3.27986	7.09359	1.32799	1.6709	1.12261	0.696215	1.10606	0.705896	0.901722	1.10443	1.26254	0.557141	6.16664	12.2475	0.588226	0.754932	0.511515	1.28415	1.05844	1.49026	1.73	5.07908	1.53251	1.21414	1.08017	0.840697	1.43193	1.37062	0.624028	0.654261	0.248653	0.563193	2.29797	4.20883	0.392395	1.38837	0.404883	2.46473	0.91373	2.17051
222					187.531	246.044			0.0103	0.0110952	0.0162541	0.00603902	0.0141135	0.0108942	0.00821517	0.00884925	1.88185e-05	0.00869068	0.0134801	0.00533636	0.0122296	0.0133961	0.010425	0.00696138	0.00881108	0.0137956	0.0117804	0.0148174	0.0141529	0.00942274	0.0102844	0.00844963	0.00892511	0.0115428	0.00955789	0.0111825	0.0145983	0.0050926	0.0152701	0.00526361	0.0151438	0.0123412	0.0119563	0.00899786	0.0142871	0.0102774	0.015332	0.0143243	0.0122529
223					284.71	242.015			0.0055057	0.00487524	0.00321844	0.00554241	0.00742633	0.0043223	0.0092841	0.00953124	0.007889	0.0030437	0.0068891	0.00439109	0.00512576	0.00299792	0.00353607	0.0045731	0.00654971	0.00722164	0.0061807	0.00851506	0.00538754	0.00361208	0.00563407	0.00540216	0.00695747	0.00440088	0.00744059	0.00341162	0.00672882	0.00793252	0.00556195	0.000663703	0.00523968	0.00157707	0.00424985	0.00409851	0.00663713	0.00773275	0.00562567	0.00862595	0.00424984
224					48.9161	114.019			0.0503586	0.0690567	0.049787	0.0448373	0.039613	0.0482665	0.0306875	0.0507455	0.0553984	0.0474724	0.058512	0.236125	0.0532973	0.0500496	0.097171	0.0685337	0.0853841	0.0605193	0.0858074	0.0444803	0.0869941	0.184681	0.0610671	0.0731433	0.0558975	0.294662	0.0897229	0.16525	0.0535934	0.0527187	0.0754487	0.0596078	0.0711397	0.0928147	0.0755571	0.212658	0.048427	0.0481764	0.052822	0.11559	0.073856
226					276.175	411.141			0.00221815	0.00175275	0.00224046	0.00242235	0.00362862	0.00297835	0.00277933	0.00297405	0.00323009	0.00298243	0.00293547	0.00253655	0.00282496	0.00298728	0.00352935	0.00261169	0.00238785	0.00233588	0.00207217	0.00342394	0.00359524	0.00277109	0.00297815	0.0026897	0.00086982	0.00247023	0.00326628	0.00218994	0.0035578	0.00251241	0.00256995	0.00263079	0.00244737	0.00231723	0.00370023	0.00281218	0.00217758	0.00346709	0.00438079	0.00321748	0.00315234
227					67.5453	229.181			0.00263852	0.00380663	0.00121619	0.00301759	0.000920405	0.00384034	0.00196719	0.008882	0.00267124	0.00233231	0.00511183	0.0099152	0.00528984	0.00381346	0.00891234	0.00781692	0.00452361	0.0050226	0.00132225	0.00267877	0.00289018	0.00578998	0.00111661	0.00206418	0.00296114	0.00339889	0.00433969	0.00248378	0.00277683	0.015723	0.0043368	0.000262064	2.08717e-05	0.000645041	0.00217725	0.00424093	0.00251775	0.00424029	0.00307462	0.00378505	0.00162944
229					78.7952	275.165			1.83856e-05	1.91584e-05	2.0449e-05	0.000329379	1.88991e-05	0.0161747	1.90476e-05	0.00593112	1.88185e-05	0.066952	0.00150694	0.000263845	1.89706e-05	1.90881e-05	1.85264e-05	0.00267259	2.00038e-05	1.83879e-05	2.01932e-05	1.92966e-05	2.01329e-05	1.95128e-05	1.94618e-05	1.93499e-05	2.04141e-05	0.000813643	0.00273441	0.000196524	1.92914e-05	2.0471e-05	1.92234e-05	1.99849e-05	2.08717e-05	1.98659e-05	2.00902e-05	2.09168e-05	0.000338088	0.000297579	1.97679e-05	1.95519e-05	1.89443e-05
232					105.674	194.082			0.162145	0.0810214	0.485234	0.267751	0.213544	0.00174456	0.0678869	0.0132237	0.0841546	0.296454	0.23481	0.201918	0.0918102	0.42038	0.429415	0.693933	0.168196	0.061287	0.037851	0.0253792	0.249195	0.042068	0.172059	0.332352	0.0546652	0.588669	0.210158	0.172366	0.208359	0.0333193	0.26191	0.0440492	0.607588	0.288443	0.232589	0.612118	0.248769	0.0175306	0.0146648	0.0515708	0.131652
233					37.8039	255.233			7.1558	5.60322	4.6509	11.7798	8.82262	6.08311	4.20548	8.54851	5.58717	7.21365	8.08607	6.13921	7.39992	5.95465	11.2127	6.66046	3.25932	7.57665	3.89435	6.05756	12.0385	5.1097	5.16977	11.4529	7.27212	19.0715	8.50638	8.49325	4.46547	5.95693	3.56234	3.63205	3.64932	4.75859	4.32902	9.29712	4.80742	10.1216	5.81061	10.7274	11.7792
234					28.3735	407.188			0.00997956	0.0100047	0.0126065	0.0106196	0.00953035	0.00907005	0.0115488	0.0230478	0.0142492	0.0111225	0.00661175	0.00838458	0.00805806	1.90881e-05	0.00906357	0.0102351	0.00767141	0.0124703	0.00309051	0.00737469	0.0140608	0.0078458	0.00239736	0.0104869	0.0164444	0.0194088	0.0156171	0.0104729	0.00809183	0.0144345	0.0067243	0.000185557	0.0112251	0.00839937	2.00902e-05	0.0170433	0.00860066	0.0155475	0.0088747	0.0110449	0.0158343
236					36.4239	199.17			0.126637	0.12172	0.516392	0.160865	0.116938	0.139601	0.110408	0.135315	0.12327	0.144557	0.134281	0.231478	0.143136	0.155526	0.125509	0.143948	0.173382	0.141111	0.158003	0.159911	0.160713	0.139497	0.240432	0.188954	0.179131	0.2688	0.190148	0.144609	0.120685	0.107507	0.112113	0.117141	0.118238	0.143657	0.13095	0.21068	0.146925	0.153237	0.147068	0.152033	0.129797
237					51.5918	94.0291			0.0405113	0.0313842	0.0434639	0.0268568	0.0339312	0.0432146	0.0318565	0.0359905	0.0655826	0.040297	0.0480256	0.023596	0.0344123	0.0340799	0.0385768	0.0434799	0.0247164	0.0457483	0.0321691	0.0418512	0.0409015	0.0323177	0.0363953	0.029652	0.065345	0.0256029	0.0334403	0.032372	0.0472233	0.0565407	0.0416335	0.0276091	0.0480954	0.0365506	0.0368583	0.0252469	0.0410001	0.0376075	0.044157	0.0409984	0.0399383
241					36.5305	110.975			0.027024	0.0462038	0.0574518	0.0542159	0.0625523	0.080621	0.0430513	0.0383796	0.147202	0.0629293	0.0696038	0.222358	0.0503733	0.0476221	0.0838378	0.0659807	0.176803	0.0520326	0.120623	0.0718192	0.0658177	0.063148	0.0434961	0.0531905	0.122735	0.126129	0.0593109	0.0606901	0.121999	0.0842289	0.0502771	0.0941889	0.497791	0.0340715	0.0582539	0.144026	0.0892771	0.0462572	0.0462109	0.0527828	0.0510229
242					298.615	357.11			0.00427589	0.00320099	0.00444119	0.00338348	0.00332392	0.0049673	0.00387272	0.0036865	0.0031811	0.00353326	0.00443337	0.00300445	0.00455699	0.00480524	0.00433665	0.00334185	0.00421685	0.00513423	0.00219137	0.00534567	0.0045654	0.0034901	0.00335596	0.00312097	0.00194305	0.00333062	0.003838	0.00375465	0.00367542	0.0017813	0.00451614	0.00303624	0.00368253	0.00322355	0.00341172	0.003647	0.00384622	0.00383247	0.00421609	0.00429773	0.0041538
243					36.4266	310.239			0.0255122	0.0290805	0.0188788	0.0264406	0.0244236	0.0231496	0.0205626	0.0294722	0.0197108	0.0226974	0.0217238	0.0285461	0.0320111	0.0321643	0.0302801	0.0197145	0.0234683	0.0264548	0.0312255	0.0304553	0.0302761	0.0246674	0.0291727	0.0312697	0.0336035	0.0377405	0.0371271	0.0292559	0.0197018	0.0213928	0.0206292	1.99849e-05	2.08717e-05	0.0255123	0.0207593	0.0287908	0.0294877	0.0260295	0.0240873	0.0273995	0.0327142
244					5.66261	127.026			0.0872446	0.0811802	0.113835	0.0807876	0.0719538	0.0639112	0.0713097	0.0243311	0.0761171	0.0968884	0.0756753	0.0779636	0.0716732	0.0667427	0.0697889	0.103248	0.0592929	0.0624336	0.0734896	0.0529798	0.0812515	0.17062	0.0653568	0.0667813	0.0984697	0.0669646	0.0717752	0.0882754	0.0696701	0.101928	0.0668815	0.0687854	0.0934701	0.0928058	0.0910746	0.0788072	0.0406572	0.0990644	0.0736705	0.104842	0.0771782
246					47.7367	132.056			0.105554	0.0619602	0.0848034	0.0552447	0.0909959	0.0564837	0.084081	0.0532569	0.0573853	0.034763	0.050838	0.10024	0.134578	0.0944384	0.0408961	0.0663483	0.0941888	0.054688	0.110372	0.088585	0.104874	0.0781792	0.0868906	0.058861	0.124973	0.0631911	0.0876603	0.0937344	0.0754662	0.157596	0.0564311	0.0732404	0.0462043	0.110006	0.104142	0.125422	0.108725	0.0792413	0.131518	0.0780373	0.121415
247					291.452	218.103			0.113326	0.0826259	0.156307	0.129018	0.0841354	0.0745122	0.0868286	0.0858676	0.126325	0.157674	0.114279	0.105999	0.155078	0.123187	0.208546	0.116696	0.133714	0.126806	0.100767	0.119696	0.0766531	0.0704336	0.121407	0.100641	0.0280269	0.0542492	0.0921637	0.0966481	0.109245	0.0618636	0.105286	0.0591962	0.117939	0.0882939	0.159421	0.0823566	0.106797	0.0904753	0.247076	0.0938866	0.149896
248					70.0254	271.094			0.0123353	0.0062498	0.00924172	0.00966913	0.00985964	0.00738755	0.0176024	0.00561392	0.011035	0.0085947	0.00970126	0.0086752	0.00768526	0.0104926	0.0127537	0.00908949	0.00774538	0.00698653	0.010042	0.0119151	0.0153929	0.00855502	0.00920247	0.0116526	0.00633089	0.0117908	0.016181	0.00913419	0.00910393	0.00531362	0.0081889	0.0179343	0.00694363	0.0104144	0.01363	0.00965128	0.00957289	0.00769384	0.00906362	0.0139065	0.00750927
250					59.4745	445.221			0.00457582	0.00524331	0.00552245	0.00855995	0.0038588	0.00341306	0.00491642	0.00185959	0.00585924	0.00428844	0.00798557	0.00693673	0.00267732	0.00780482	0.00366524	0.00756271	0.00777656	0.00242383	0.00655001	0.00555123	0.00490246	0.00731682	0.00921188	0.00633301	0.00474596	0.0107753	0.00736821	0.00656201	0.00384453	0.00390186	0.00431842	1.99849e-05	2.08717e-05	0.0107117	0.0030994	0.0174528	0.00713136	0.00559075	0.0025786	0.00264506	0.00389919
251					181.361	241.012			0.0414385	0.046144	0.0559148	0.0497358	0.0495645	0.0472906	0.0544978	0.0358898	0.0330944	0.0522918	0.0594951	0.0396467	0.0468489	0.0343147	0.0464622	0.0489271	0.0394982	0.0388719	0.0294566	0.0333726	0.0367493	0.0414642	0.0425741	0.0298223	0.0441744	0.0268809	0.0385716	0.0407575	0.0576925	0.0543346	0.0368983	0.0281622	0.05707	0.0611198	0.0474878	0.0466607	0.0521339	0.052375	0.0575173	0.0327752	0.0386574
254					702.03	132.056			0.0162823	0.0147734	0.0199622	0.0191974	0.0102989	0.028741	0.0210491	0.0143673	0.0147167	0.0289949	0.0154565	0.0195068	0.0192378	0.0145066	0.0287119	0.0172213	0.0186391	0.0100253	0.0156011	0.0138619	0.0135948	0.014302	0.0155307	0.0135687	0.0108644	0.0215536	0.0264175	0.0245982	0.021401	0.015219	0.0203651	0.023397	0.0397587	0.0172464	0.0424609	0.0241537	0.0159764	0.015632	0.0336749	0.0126817	0.0167741
256					314.432	211.109			0.00584463	0.00563932	0.00807964	0.00700065	0.00602467	0.00668185	0.00842971	0.00816253	0.00859159	0.00726123	0.0050753	0.00732806	0.00870471	0.00621703	0.00634432	0.00721767	0.00965008	0.00683229	0.00677614	0.00662108	0.00716145	0.00608687	0.00648034	0.00554097	0.00698762	0.00486504	0.00483996	0.00917257	0.00641906	0.00601403	0.00751682	0.0070004	0.00987127	0.00600549	0.00872389	0.00706946	0.00634174	0.00547499	0.00793865	0.00646474	0.00796419
257					159.327	197.031			20.1482	32.1087	27.6233	44.4438	14.4392	17.5459	46.1238	33.7286	20.367	17.7458	21.5815	42.7968	11.5863	22.6267	31.5179	35.9926	23.9234	15.55	38.7076	10.8574	18.5678	32.6163	36.2216	37.4994	21.3885	22.1225	30.9681	35.3223	9.7521	17.5419	15.9472	56.7222	11.946	31.6428	37.995	42.6516	19.2616	19.8901	16.5255	11.4148	19.8479
258					147.752	267.109			0.0108796	0.0105942	0.0621629	0.0271771	0.030509	0.0105413	0.0138765	0.0304518	0.0658467	0.141169	0.570258	0.0142783	0.0169241	0.172642	0.0565521	0.0679752	0.0722753	0.0553275	0.0607967	0.0298684	0.0171746	0.0450207	0.0557046	0.0187564	0.0875187	0.0182402	0.0159243	0.0346895	0.0226131	0.135345	0.16449	0.0646519	0.0193889	0.420328	0.116103	0.043558	0.0800343	0.123175	0.0601576	0.01792	0.0223537
259					81.642	420.158			0.0115863	0.013147	0.00833112	0.00774624	0.017773	0.00862495	0.0223827	0.00394827	0.0326047	0.0224881	0.0055748	0.0216033	0.00907416	0.0358572	0.0376955	0.00883311	0.00368363	0.0138151	0.00287635	0.016954	0.00793328	0.0244626	0.0106842	0.0148667	0.0171987	0.0108907	0.00816288	0.00197873	0.00627398	0.0450747	0.00251636	0.0408431	0.010535	0.0305446	0.0490722	0.05005	0.0088976	0.0147059	0.00939575	0.0145015	0.0160655
260					683.408	437.205			0.00240357	0.00315186	0.00253189	0.00243101	0.00252905	0.00258116	0.00233597	0.0024102	0.00264167	0.00367719	0.00269408	0.00304904	0.00262313	0.00310807	0.00590461	0.00256877	0.00228492	0.00340184	0.00256335	0.00291291	0.00458064	0.00655974	0.00359416	0.00350755	0.00413192	0.00575138	0.00295649	0.00289237	0.00276757	0.00272766	0.00415973	0.00397142	0.00266416	0.00217529	0.00258626	0.00240874	0.00287556	0.00260546	0.00294993	0.00342795	0.0029846
261					55.7329	143.107			0.239726	0.277702	0.347066	0.314095	0.303891	0.214001	0.320538	0.162354	0.339841	0.288574	0.369837	0.433346	0.180195	0.322689	0.187845	0.223048	0.74488	0.238215	0.299104	0.26739	0.246446	0.266933	0.281136	0.290428	0.34709	0.816989	0.35429	0.254392	0.27552	0.239511	0.26412	0.264931	0.239992	0.201482	0.258904	0.60649	0.311773	0.248967	0.281833	0.337746	0.251261
264					3.24029	94.9799			1.73324	2.33319	2.0449e-05	1.62309	1.9799	1.76931	1.80641	1.88236	1.94801	1.77577	1.77889	1.78036	1.77826	2.07835	1.96815	3.12937	1.81416	1.79895	2.0104	3.95654	2.03409	3.69014	2.47097	1.93231	4.22739	1.97535	3.84974	1.92189	1.85839	2.64086	2.07653	2.4316	1.75653	2.07659	2.35628	1.96729	2.30036	1.99291	1.82684	2.1024	1.82019
265					3.24257	76.9693			0.159292	0.197608	0.153394	0.306036	0.180029	0.184962	0.199204	0.165656	0.200893	0.158825	0.187489	0.158736	0.170515	0.165684	0.215603	0.15665	0.159905	0.309496	0.182543	0.162947	0.329868	0.328833	0.174868	0.338278	0.204089	0.173128	0.339459	0.212669	0.20949	0.228015	0.182255	0.220803	0.153736	0.168412	0.171369	0.190538	0.182158	0.28757	0.156142	0.170382	0.162154
279					4.45036	188.951			0.00317453	0.00347076	0.00403535	0.00359234	0.00334843	0.00277233	0.00326428	0.00422924	0.00390808	0.00360164	0.00328993	0.00325218	0.00337675	0.00479863	0.00420786	0.00337778	0.00333998	0.00405707	0.00401663	0.00461109	0.0049478	0.0044086	0.00452259	0.00410785	0.00577296	0.00475159	0.00471357	0.00404884	0.00374384	0.00507622	0.00407385	0.00344599	0.00346116	0.00347937	0.00274842	0.00421788	0.00379176	0.00366322	0.00488689	0.00409801	0.0038623
281					4.91929	416.888			1.83856e-05	1.91584e-05	2.0449e-05	1.90583e-05	0.00478868	0.00402996	1.90476e-05	1.88843e-05	1.88185e-05	1.89671e-05	1.85254e-05	0.00579688	1.89706e-05	1.90881e-05	1.85264e-05	0.00517859	2.00038e-05	0.0108144	2.01932e-05	0.0140516	0.0148255	1.95128e-05	1.94618e-05	1.93499e-05	0.0143259	0.0119547	0.00789571	0.00602257	0.00480189	2.0471e-05	1.92234e-05	0.0103008	2.08717e-05	0.00430569	2.00902e-05	2.09168e-05	1.9328e-05	1.89433e-05	0.0097883	0.00838082	0.00685625
283					5.23997	215.015			0.0334938	0.0323382	0.0190867	0.0260168	0.028484	0.0193809	0.0330085	0.0331563	0.0264347	0.0234899	0.0253556	0.0184593	0.0243437	0.0295497	0.0209407	0.0113542	0.0193345	0.0384569	0.0358059	0.042985	0.0618884	0.0195193	0.0404237	0.0365062	0.0489959	0.0355385	0.0400415	0.0297958	0.0269656	0.0372617	0.0362516	0.0341785	0.0200691	0.0231744	0.0131729	0.0189127	0.0305186	0.0245208	0.0182559	0.0393453	0.0247627
284					5.3575	218.976			0.00512661	0.00387702	0.00566314	0.00366937	0.00533088	0.00414275	0.00538097	0.0052507	0.0050148	0.00452806	0.00571672	0.00476403	0.00605916	0.00492566	0.00541422	0.00472482	0.00903768	0.00981699	0.00571053	0.00610577	0.00578589	0.00404063	0.00609387	0.0045724	0.00608923	0.00578295	0.0069243	0.00670154	0.00635676	0.00534119	0.00444539	0.00546953	0.00372514	0.00603126	0.00404092	0.00536242	0.00534001	0.00619734	0.00627649	0.00615695	0.00599817
289					5.62619	265.075			0.041458	0.044739	0.0347994	0.0352458	0.0449019	0.0297221	0.0356892	0.0597156	0.0413778	0.0454485	0.0532532	0.0355175	0.0426627	0.0623301	0.0544946	0.0345599	0.0375476	0.0664534	0.0575496	0.0724551	0.0927526	0.0443014	0.0673851	0.0628467	0.081424	0.0743906	0.0631307	0.0452782	0.0497264	0.0420277	0.0574314	0.0629836	0.0401659	0.0346383	0.0408347	0.0431645	0.057502	0.0556617	0.0477592	0.0834458	0.0436262
290					5.64398	155.001			1.46908	1.56882	1.6509	1.61046	1.05357	1.71792	1.52714	1.99824	1.52371	1.45046	0.997847	1.91275	1.92676	1.53856	2.15314	2.21686	1.76906	2.17069	2.20784	1.99328	2.51607	1.76178	1.94618e-05	1.4202	2.08678	1.31358	1.40582	1.50301	1.65513	1.80268	1.48829	1.96543	1.02146	1.75798	2.11607	1.37946	1.8044	1.5544	1.33437	1.82344	1.04253
291					5.6479	241.119			0.021952	1.91584e-05	0.0205713	0.0187317	0.017579	1.86706e-05	0.0160725	0.0343803	1.88185e-05	1.89671e-05	1.85254e-05	0.0230208	1.89706e-05	1.90881e-05	1.85264e-05	0.0194385	0.0238887	0.030019	2.01932e-05	1.92966e-05	2.01329e-05	1.95128e-05	1.94618e-05	1.93499e-05	2.04141e-05	0.0284829	1.94677e-05	2.05806e-05	0.0340922	0.030951	1.92234e-05	1.99849e-05	0.0169501	1.98659e-05	0.0217797	0.0259123	1.9328e-05	1.89433e-05	1.97679e-05	1.95519e-05	0.0195681
293					5.65029	146.965			0.274761	0.274593	0.319038	0.287093	0.258845	0.324731	0.336725	0.256182	0.331148	0.204471	0.275013	0.288139	0.273962	0.239444	0.289936	0.277438	0.258713	0.307352	0.279146	0.264767	0.182716	0.340177	0.245613	0.258303	0.273097	0.27302	0.264026	0.332747	0.25935	0.356045	0.251772	0.262121	0.293008	0.289629	0.257808	0.304378	0.276839	0.34006	0.389258	0.239528	0.268897
294					5.6661	141.016			0.965552	1.17438	1.37482	1.02001	1.0919	1.09305	1.04783	1.07362	1.0976	0.940603	1.07755	1.03444	2.26765	0.958755	1.94064	0.923494	1.08039	1.15138	1.56338	1.08917	1.30591	1.02797	1.25482	1.31226	0.931838	1.23546	1.16902	1.12986	0.758229	1.0792	0.831409	0.856617	0.926901	1.03738	1.07665	1.14459	1.99478	1.16746	1.16185	1.08149	0.996637
295					6.8501	154.037			0.475351	0.327775	0.525834	0.581284	0.371403	0.413063	0.418721	0.435477	0.399374	0.842876	0.393668	0.446801	0.366211	0.388803	0.763736	0.446646	0.183537	0.327642	0.717154	0.308217	0.359242	0.807447	0.528413	0.663781	0.252312	0.380079	0.68686	0.580932	0.291939	0.433223	0.348317	0.490795	0.406185	0.590092	0.425127	0.359083	0.38688	0.399328	0.426101	0.352622	0.396837
296					6.87305	165.04			0.0964763	0.0996962	0.0954835	0.104232	0.114875	0.0880687	0.0594972	0.0376047	0.0939036	0.112515	0.0991572	0.106554	0.0987088	0.0950203	0.0959235	0.107239	0.118625	0.102203	0.0571568	0.101945	0.10075	0.10815	0.105376	0.100579	0.0957728	0.0975732	0.107899	0.111634	0.105514	0.118096	0.0852422	0.0609741	0.285502	0.110009	0.103274	0.113002	0.106945	0.114223	0.0920446	0.0758313	0.0956221
297			7-Methylinosine	-0.0288815	10.0625	284.268			0.00468179	0.0039197	0.00549693	0.00309205	0.00374472	0.00394744	0.00558273	0.00346085	0.00623421	0.00416642	0.00396981	0.0041176	0.00352718	0.00325171	0.00255748	0.00421126	0.00641	0.00425167	0.00390542	0.00459898	0.00678191	0.00455067	0.00342003	0.00305469	0.00445924	0.00382343	0.00585984	0.00404126	0.00396447	0.0044369	0.0038225	0.00385258	0.00464914	0.00387733	0.00308071	0.00419725	0.0043573	0.00386969	0.00561827	0.0046863	0.00362859
300					10.5483	137.94			0.703469	0.46631	0.863199	0.594988	0.656557	0.508652	0.518279	0.384816	0.600811	0.388751	0.587325	0.543552	0.855189	0.780281	0.576334	0.389994	0.554957	0.591762	0.648608	0.3417	0.908975	0.481907	0.678802	0.404669	0.653372	2.01128	0.549216	0.354998	0.590094	0.572043	0.457447	0.567724	0.691703	0.47761	0.551926	0.656862	0.552437	0.540077	0.828331	1.99019	0.522119
301					10.606	135.945			2.90266	4.85733	5.04682	4.69001	4.74583	1.13576	4.69853	4.78567	4.78185	3.58019	4.59287	5.04378	4.78022	4.9106	4.71147	4.85698	1.42797	4.74854	5.20672	5.11905	5.43003	4.93347	4.95447	5.01961	5.38829	5.23602	5.0581	3.08427	1.38129	1.28075	4.85291	1.06821	1.99104	4.86055	4.96972	5.23887	4.90717	4.8017	4.9485	5.11915	4.78946
303					12.9017	85.0036			0.140026	0.162888	0.200444	0.192516	0.143412	0.116971	0.139863	0.198355	0.156703	0.127583	0.139639	0.0891121	0.146872	0.167844	0.113116	0.152069	0.112372	0.171034	0.189606	0.155831	0.142329	0.119171	0.148451	0.148256	0.132651	0.162644	0.182027	0.192631	0.134341	0.137268	0.175991	0.0998966	0.12607	0.146113	0.132118	0.136677	0.155174	0.145588	0.0733387	0.241099	0.128538
304					12.9349	269.249			0.00242734	0.0042616	0.0049984	0.00520719	0.0047014	0.0043467	0.00374405	0.00350214	0.00442874	0.00392891	0.00240644	0.00399294	0.00227887	0.00374097	0.0040806	0.00445471	0.00375149	0.00412499	0.00483464	0.0041085	0.00376873	0.0046868	0.00283413	0.00353586	0.00396936	0.00402975	0.00400934	0.00522846	0.00403551	0.00309146	0.00421755	0.00138035	0.00338023	0.00423359	0.0076084	0.00570378	0.00486015	0.00438225	0.00305214	0.00380045	0.00398003
305					14.0316	92.0247			0.0561803	0.0922691	0.109872	0.118118	0.0602677	0.0824482	0.0828805	0.0689894	0.170565	0.0458379	0.0594685	0.072867	0.092012	0.0891461	0.0643714	0.0723013	0.0440644	0.0579642	0.141774	0.124081	0.0701474	0.0616206	0.181595	0.0884148	0.0154929	0.057362	0.0787871	0.117435	0.0888209	0.261294	0.05166	0.159352	0.07172	0.0724058	0.0964269	0.104314	0.159056	0.11674	0.0533039	0.0474111	0.107101
306					14.1067	86.024			0.0746245	0.0232522	0.0219043	0.0172775	0.0241193	0.025248	0.0340729	0.177209	0.0217142	0.0221811	0.0203227	0.0269082	0.0241977	0.0236002	0.0231633	0.0233855	0.0262834	0.0339447	0.0328842	0.0282076	0.0356786	0.0221699	0.0221005	0.0244129	0.0256889	0.0963666	0.0235295	0.0313673	0.0244073	0.025981	0.0234412	0.0409682	0.0361513	0.0209355	0.0989298	0.0191271	0.0150141	0.0236816	0.0112211	0.041583	0.0832544
307					14.1919	311.169			0.0376851	0.028895	0.0342736	0.0473706	0.0456166	0.0392657	0.0395337	0.0344472	0.034209	0.0355319	0.0435834	0.0429122	0.0405062	0.0381885	0.0341939	0.0368608	0.0446382	0.055337	0.038393	0.0540863	0.0596086	0.0451585	0.036481	0.0371351	0.0472356	0.0663307	0.0549128	0.0348268	0.0503585	0.0360615	0.0414756	0.0360884	0.0511277	0.0408584	0.0335928	0.0419909	0.0358028	0.0336641	0.0461548	0.0422392	0.0380273
308			5-O-(1-Carboxyvinyl)-3-phosphoshikimate	-1.93898	14.2561	325.185			0.0337043	0.0319181	0.0320011	0.0473049	0.0383963	0.0367385	0.0287753	0.0234722	0.0352227	0.0363128	0.0392612	0.036908	0.0323001	0.0278563	0.0269366	0.0436387	0.0412776	0.0197458	0.0199943	0.0197101	0.0232282	0.050883	0.029207	0.0188749	0.0139744	0.0267022	0.0268635	0.0355819	0.042327	0.0347466	0.0197827	0.0301466	0.0449346	0.0313601	0.0304273	0.0413033	0.0272022	0.0356737	0.0332184	0.0178556	0.0367414
314					19.6345	148.051			0.00886745	0.0142562	0.00945441	0.0129044	0.0112583	0.0104478	0.01982	0.0108478	0.0134513	0.0112411	0.00926005	0.0134717	0.0188116	0.00985614	0.0111167	0.0173377	0.0157749	0.0250299	0.0143701	0.00827351	0.010082	0.0145739	0.0144131	0.0178324	0.0109788	0.011505	0.0123427	0.0158802	0.0305398	0.0122729	0.0096371	0.0236482	0.0113176	0.0143586	0.0218136	0.0187773	0.0357646	0.00975075	0.0187186	0.00879514	0.0169751
315					19.6396	123.056			0.02624	0.0221391	0.0261907	0.0210285	0.0148958	0.0204384	0.0307451	0.0198549	0.0188986	0.0201874	0.0198369	0.021554	0.0213301	0.0207763	0.0191263	0.0229169	0.0217797	0.0206706	0.0217955	0.0159173	0.0177372	0.0212313	0.0161294	0.0221232	0.0175451	0.0190654	0.0234546	0.0230336	0.0220801	0.039952	0.0134303	0.0205393	0.015397	0.0159403	0.0184623	0.0310976	0.0218225	0.0185594	0.0236893	0.0131253	0.0240798
317					20.852	154.037			0.258205	0.475409	0.494731	0.380557	0.317449	0.37081	0.350416	0.245782	0.339941	0.324739	0.311523	0.365621	0.321304	0.297367	0.31504	0.357471	0.266788	0.307651	0.359017	0.237145	0.33618	0.388278	0.325092	0.211223	0.41257	0.269566	0.348036	0.351653	0.369603	0.381783	0.300897	0.413194	0.369361	0.273277	0.325989	0.430681	0.351642	0.375682	0.394937	0.329363	0.380295
321					21.6235	215.015			0.0217135	0.0184368	0.0187606	0.0215333	0.0289745	0.018132	0.020027	0.031333	0.0233242	0.021121	0.0221599	0.0180946	0.0266754	0.0261883	0.0194731	0.0119058	0.013184	0.0310512	0.0269433	0.0422469	0.0335192	0.0215608	0.0174814	0.0316945	0.0347672	0.0256761	0.034918	0.0216796	0.0248998	0.0186044	0.0334285	0.0287155	0.0206207	0.0149412	0.0112054	0.0290539	0.0261785	0.0263398	0.0319715	0.0232029	0.300238
323					22.4803	146.965			0.301709	0.265572	0.347228	0.300623	0.277292	0.291021	0.354106	0.314756	0.386967	0.208297	0.271977	0.20158	0.328948	0.236486	0.239896	0.265997	0.26481	0.312554	0.33067	0.286666	0.373008	0.317126	0.276285	0.270032	0.293585	0.258426	0.284945	0.335464	0.304714	0.303179	0.289363	0.285075	0.305603	0.263046	0.277368	0.333242	0.291655	0.35396	0.286535	0.204419	0.280111
325					22.5286	94.9799			0.814962	0.99567	1.50536	1.47897	1.85274	0.927033	1.45677	1.21226	1.94024	1.17298	1.17868	1.21568	1.42636	1.92467	1.85382	1.80543	1.33075	1.06337	2.36204	2.16095	1.56622	2.01867	2.05311	0.896703	2.30351	1.29532	1.46269	1.0429	2.15144	1.05251	2.09183	2.31326	1.15118	1.73813	1.37204	2.222	1.69877	1.09473	0.965196	1.16665	0.996707
326					22.5473	414.887			0.0021972	0.00198334	0.00293263	0.00272414	0.00304081	0.00295056	0.00254913	0.00297742	0.00295326	0.00343912	0.00284021	0.00318181	0.00236245	0.00225102	0.00296328	0.00246826	0.00335948	0.00253328	0.00203855	0.00236354	0.00236212	0.00327615	0.00253592	0.00248296	0.0032774	0.00275603	0.00244697	0.00343723	0.00236083	0.00293144	0.00231373	0.00269058	0.00229532	0.00252564	0.00327783	0.00322784	0.00263457	0.00309294	0.002652	0.00293285	0.00294332
329					22.5599	76.9692			0.139003	0.0818188	0.177006	0.136874	0.0806565	0.11819	0.130655	0.148353	0.122859	0.136124	0.0880434	0.0907599	0.138337	0.179336	0.147839	0.113951	0.128681	0.125995	0.14431	0.147422	0.147159	0.149084	0.0975332	0.153979	0.148715	0.12887	0.142777	0.1538	0.151541	0.134768	0.179033	0.189557	0.207211	0.160884	0.147375	0.142566	0.184867	0.0830901	0.133768	0.138694	0.135768
330					22.5661	309.171			0.028996	0.0738751	0.250581	0.0277907	0.0654259	0.0412678	0.0626408	0.162983	0.108156	0.0727763	0.0772358	0.157536	0.0645306	4.21588	0.135508	0.272992	0.06112	0.142535	0.0855852	0.0570773	0.0362832	0.0838281	1.24731	0.0432369	0.0628285	0.161533	0.0308479	0.0795234	0.0723597	0.0399066	0.063488	0.108427	0.0981019	0.0608032	0.0589229	0.123453	0.0790591	0.127989	0.0940741	0.0643048	0.131143
335					23.2044	79.0294			0.0123164	0.0160487	0.0105936	0.0137927	0.0158867	0.011065	0.0125711	0.00950447	0.0144256	0.0146692	0.00933556	0.0158247	0.0154115	0.0134484	0.0113294	0.00835118	0.0181016	0.0109322	0.0160342	0.00869962	0.010902	0.0196515	0.0133943	0.0119725	0.0088894	0.0115322	0.0140809	0.0142279	0.0133533	0.0172218	0.0103681	0.0122699	0.0123524	0.0119898	0.011735	0.0157227	0.0126048	0.0123998	0.0143745	0.0119733	0.0117128
339					23.7048	489.278			0.00276188	0.020219	0.00301341	0.0186645	0.00177346	0.00218208	0.0142691	0.0179295	0.0164864	0.0169377	0.02028	0.0323091	0.0193428	0.00278216	0.0102699	0.0177823	0.0145012	0.0143157	0.0120139	0.0204028	0.0238643	0.0252099	0.0279052	0.00782791	0.0194177	0.0355688	0.0193637	0.0277415	0.0105516	0.0371153	0.0232761	1.99849e-05	2.08717e-05	0.0234488	0.0225226	0.0316616	0.0133616	0.016848	0.0287544	0.0160826	0.0204592
341			CE(DiMe(11,3))	-4.03858	23.7462	692.125			0.000958551	0.00122474	0.00492343	0.00132642	0.00124953	0.0565539	0.00369201	0.00525839	0.000786414	0.00150565	0.00197869	0.00261325	0.00249732	0.00313024	0.00103533	0.0275423	0.556971	0.00262782	0.000356344	0.00139275	0.00205241	0.00160791	0.000613417	0.00402567	0.00340229	0.00557357	0.00553743	0.00259318	0.00458168	0.00335662	0.00241351	1.99849e-05	2.08717e-05	0.00137064	0.000878114	0.0089474	0.00170955	0.00903182	0.00156218	0.00260745	0.0021901
343					23.755	82.0403			0.0584928	0.0943927	0.097159	0.0936813	0.123125	0.0963014	0.0991226	0.0825248	0.0683235	0.0797136	0.0571193	0.0891941	0.0736367	0.0664027	0.0752284	0.074933	0.0858336	0.0666599	0.0949982	0.0812032	0.0454596	0.0892585	0.0869777	0.048863	0.0626954	0.0671622	0.180465	0.085096	0.081587	0.256688	0.0741967	0.0786889	0.0747916	0.0768172	0.116853	0.113838	0.0880322	0.0841099	0.11647	0.0945496	0.0945615
348					25.9912	174.987			0.036505	0.142147	0.310632	0.0582579	0.0709553	0.0454708	0.0282066	0.048775	0.0305061	0.0352539	0.0406433	0.0509737	0.0228245	0.267035	0.451302	0.023392	0.0325846	0.0204764	0.0570699	0.0441175	0.0604588	0.0745542	0.22139	0.0624517	0.0530142	0.0502657	0.0386266	0.0605206	0.0581353	0.0236351	0.024517	0.0191568	0.0241025	0.0941886	0.175305	0.0182397	0.0567291	0.0170702	0.111348	0.037668	0.0971422
349					26.0386	173.994			0.057033	0.219678	0.455573	0.0849805	0.103687	0.0707908	0.0439111	0.0687176	0.0462121	0.0550181	0.0696126	0.0776991	0.0341064	0.414273	0.667963	0.0432183	0.0493977	0.0336591	0.127254	0.076843	0.0944336	0.112613	0.324934	0.100613	0.076672	0.0741767	0.0604033	0.0890826	0.0862664	0.0379992	0.0407681	0.0346992	0.0366933	0.142309	0.266571	0.0301003	0.0882238	0.0243161	0.154036	0.0610218	0.144248
350					26.0617	203.002			0.00487703	0.0558157	0.129252	0.0131807	0.0287678	0.0309711	0.0128049	0.0438972	0.0292626	0.0690678	0.0417943	0.0074369	0.0152477	0.0428489	0.115074	0.0363989	0.0795282	0.0428477	0.159155	0.0775729	0.0130036	0.0473341	0.084662	0.00672377	0.040657	0.0420938	0.0300889	0.0872731	0.0387646	0.0256931	0.0282805	0.0710147	0.0592372	0.0330433	0.0650541	0.0377695	0.0453183	0.067816	0.0847077	0.06588	0.094176
351					26.0632	175.99			0.000933096	0.00675902	0.0151892	0.00278383	0.00193437	0.00194061	0.00134505	0.00298554	0.00106546	0.00127406	0.00128628	0.00197208	0.000780668	0.016941	0.0296497	0.000677762	0.00107935	0.000827148	0.00301751	0.00355234	0.00330248	0.00414393	0.0133056	0.00222113	0.00320993	0.00141978	0.00240606	0.00224648	0.00235782	0.000729901	0.00145856	0.000376906	2.08717e-05	0.00340731	0.00980709	0.000312315	0.00255808	0.000320647	0.00621842	0.00178025	0.00502467
352			Diclofenac acyl glucuronide	5.86087	26.0654	473.283			0.0785103	0.0225743	0.0985611	0.00154707	0.101769	0.0590389	0.0194882	0.0226861	0.0170433	0.0177103	0.016108	0.0354214	0.0182401	0.0568891	0.0203312	0.0251124	0.143769	0.0177711	0.0173808	0.0181628	0.0239063	0.0169522	0.0247616	0.0185145	0.0234602	0.0430503	0.0164497	0.0221504	0.0106106	0.0218762	0.0188923	0.023085	0.000161882	0.0154481	0.0169884	0.0430227	0.018733	0.019533	0.0278007	0.0135853	0.018687
353					26.0667	178.88			0.00345135	0.0026454	0.00253684	0.00322458	0.00183161	0.00789654	0.00527092	0.00763208	0.0113705	0.00362046	0.0034966	0.00371941	0.00572641	0.00473101	0.0157629	0.00332812	0.00974355	0.00507204	0.00802372	0.00902399	0.00221579	0.00213048	0.0044175	0.00270104	0.00655489	0.00404291	0.00244966	0.00436788	0.00537298	0.0013994	0.0111579	0.0141495	0.0037476	0.00158247	0.00678598	0.00691544	0.00653459	0.00417037	0.00793562	0.0088686	0.00546759
354					26.0861	230.997			0.00381562	0.0458767	0.0069126	0.00680142	0.0125806	0.00517187	0.00233091	0.0161267	0.00664277	0.00205429	0.00462212	0.00434051	0.00311597	0.00273463	0.00980687	0.0022316	0.00853985	0.00332627	0.0325325	0.0611235	0.0027877	0.0255017	0.00528624	0.00250899	0.0102472	0.00883229	0.0033735	0.00319058	0.00544905	0.000994537	0.00493311	0.0200148	0.00233708	0.00286762	0.00508609	0.00658142	0.06136	0.00411455	0.0094716	0.0195156	0.0195209
355					26.0889	186.045			0.0139369	0.0118802	0.0136531	0.0237954	0.0121983	0.0123956	0.00627175	0.0222181	0.0139275	0.00580481	0.0294714	0.0531115	0.0184722	0.014316	0.0281183	0.011995	0.21587	0.0201982	0.0313095	0.0288261	0.0446501	0.0433833	0.0232638	0.0268001	0.142224	0.0758392	0.031612	0.0183675	0.00843833	0.0374479	0.0292297	0.0247967	2.08717e-05	0.00812808	0.00941018	0.0489095	0.015868	0.0227209	0.0318907	0.0198828	0.00588907
356					26.1495	79.9566			0.0115962	0.0322829	0.045879	0.0289256	0.013417	0.0206908	0.00870234	0.0293891	0.0227381	0.0167362	0.011729	0.0129517	0.0120501	0.0293772	0.0719784	0.0189696	0.0128394	0.0100002	0.0148638	0.0155427	0.0135613	0.0179441	0.0286993	0.0151021	0.0153553	0.0110249	0.013138	0.0308206	0.00400953	0.0133719	0.0102104	0.0394659	0.0129842	0.0105017	0.0472558	0.0105993	0.0101519	0.00940237	0.0193633	0.0205067	0.0255373
358					27.275	397.227			0.0216356	0.0114101	0.0393763	0.0104011	0.00628992	0.0109634	0.00952636	0.0495058	0.0136799	0.011609	0.0101611	0.029266	0.0106917	0.642853	0.0292573	0.0615832	0.0143333	0.0308819	0.0155764	0.0134651	0.0278334	0.0137907	0.166294	0.0199042	0.0268509	0.0509216	0.0197096	0.00998614	0.004316	0.0233041	0.00950557	0.000764165	2.08717e-05	0.0068416	0.00765733	0.0257551	0.0153638	0.0256284	0.0148264	0.00840771	0.0387763
359			Iodine	4.7204	27.2914	254.817			0.00519953	1.91584e-05	0.00877529	0.0100752	0.109564	1.86706e-05	1.90476e-05	1.88843e-05	1.88185e-05	0.0156308	0.189853	0.0262017	1.89706e-05	0.0540583	0.00833954	0.26669	2.00038e-05	1.83879e-05	2.01932e-05	1.92966e-05	2.01329e-05	1.95128e-05	0.00969657	0.00789218	2.04141e-05	0.027438	1.94677e-05	2.05806e-05	0.00352914	2.0471e-05	0.00685056	1.99849e-05	2.08717e-05	0.0397874	0.0875385	2.09168e-05	1.9328e-05	1.89433e-05	1.97679e-05	1.95519e-05	1.89443e-05
360					27.5332	271.844			0.0258084	0.00944032	0.040467	0.0356912	0.400228	1.86706e-05	0.00098444	1.88843e-05	0.00408636	0.0601073	0.86515	0.0780065	0.00900447	0.186668	0.040841	1.12116	0.00811583	1.83879e-05	0.0170382	1.92966e-05	0.0079934	1.95128e-05	0.0494199	0.0428331	2.04141e-05	0.103233	1.94677e-05	0.00808472	0.0262579	0.00411879	0.0311303	1.99849e-05	2.08717e-05	0.165742	0.360698	0.000365275	0.00381245	0.00119461	1.97679e-05	1.95519e-05	0.000407744
361			Diclofop methyl	17.3463	27.8463	342.199			0.00693377	0.00927332	0.0120965	0.0128364	0.0148556	0.0167538	0.0138438	0.0387458	0.0202054	0.0107053	0.0193877	0.0153818	0.00894671	0.00539769	0.0162713	0.0122824	0.0109059	0.0184164	0.00300521	0.0116807	0.0216723	0.00953321	0.00305343	0.0145918	0.0240215	0.035689	0.021057	0.0118842	0.00305271	0.0237493	0.0112215	0.0061456	0.000649427	0.00647411	0.00502527	0.0226567	0.0102969	0.0230827	0.0117302	0.0129656	0.0179291
363			Bis(4-nitrophenyl)phosphate	19.2385	28.262	341.196			0.0575791	0.0650452	0.0639072	0.0688181	0.0829965	0.0985371	0.0695159	0.218937	0.10262	0.0641927	0.129221	0.0775223	0.045628	0.0469525	0.0733599	0.135631	0.0581786	0.0967312	0.0192065	0.0585863	0.118089	0.0494022	0.0266107	0.0742884	0.131329	0.175185	0.111843	0.0745297	0.0503801	0.124527	0.0516025	0.0275401	0.0615343	0.0534043	0.0212894	0.125822	0.0595319	0.117765	0.0622262	0.0746105	0.105588
364					28.369	393.172			0.00835381	0.0114461	0.0122867	0.00925176	0.00949083	0.0155902	0.00920203	0.0251417	0.0157269	0.00568403	0.00751579	0.0104898	0.00819683	1.90881e-05	0.00723316	0.00459863	0.00905025	0.0144023	0.00180241	0.0064575	0.0147251	0.00647727	0.00392347	0.00913672	0.0160253	0.0187797	0.01158	0.00742625	0.00634449	0.0155235	0.00706771	1.99849e-05	0.0103984	0.00585566	0.00250979	0.017867	0.00864106	0.0120806	0.00908395	0.0105709	0.0117062
367					28.4199	485.279			0.00365352	0.00167808	0.0069945	0.00137285	1.88991e-05	0.00309937	0.00200485	0.00963058	0.00252797	0.00311742	1.85254e-05	0.00379674	0.00173636	0.105821	0.00353772	0.00610157	0.00207665	0.00598982	0.00223138	0.00191921	0.00329328	0.00159998	0.023242	0.00331264	0.00552604	0.0112575	0.00351139	0.00174064	0.00111294	0.00509954	0.00168273	0.000211643	2.08717e-05	1.98659e-05	2.00902e-05	0.00279114	0.0024584	0.00378056	0.00150613	0.00125991	0.00407486
370					28.4352	312.172			0.444746	0.521057	0.632714	0.645683	0.714318	0.89555	0.528327	1.80256	0.861656	0.528925	1.12924	0.600798	0.398816	0.409467	0.653816	1.10888	0.446285	0.962873	0.146623	0.389234	0.938063	0.354432	0.228966	0.527342	0.939138	1.33037	0.780987	0.515983	0.426945	0.925136	0.403511	0.0153755	0.552197	0.429401	0.20491	1.00841	0.478068	0.856045	0.46477	0.614601	0.669175
371					28.4354	126.904			47.7837	30.6916	65.9077	61.0192	213.445	7.85615	11.2609	1.38266	14.7262	61.0102	285.796	89.0767	27.6715	135.141	33.1215	336.068	22.6464	1.27126	28.6322	1.55167	30.9197	1.14268	67.5266	62.0784	0.765029	109.182	1.65685	25.4826	35.3622	21.7098	35.4802	0.370495	4.42486	132.651	177.256	13.0638	16.7365	10.7867	0.699806	1.25985	9.3344
373			Chlorobenzilate	-18.7846	28.4374	326.188			0.467722	0.531758	0.582861	0.638802	0.684343	0.800218	0.550564	1.7594	0.824562	0.54721	1.07429	0.604031	0.405603	0.386281	0.673349	1.21976	0.46297	0.86269	0.15402	0.434523	0.968302	0.381617	0.227105	0.597317	1.01861	1.49967	0.880402	0.589377	0.444551	0.932736	0.451121	0.241251	0.552336	0.471573	0.202493	1.05068	0.480887	0.897595	0.504391	0.645996	0.789713
375					28.4428	253.81			0.0201617	0.0114689	0.0327818	0.0220643	0.127763	0.00225278	0.00357482	1.88843e-05	0.0053347	0.0303689	0.195335	0.044759	0.0085626	0.0750708	0.0173894	0.247438	0.00877156	1.83879e-05	0.0121215	1.92966e-05	0.0120381	1.95128e-05	0.0244876	0.0267489	2.04141e-05	0.0574945	1.94677e-05	0.00802353	0.0161458	0.00496663	0.0168726	1.99849e-05	2.08717e-05	0.0659376	0.106682	0.00217713	0.00481226	0.0022187	1.97679e-05	1.95519e-05	0.00142993
377			Octachlorostyrene	-6.60689	28.446	380.714			0.118398	0.0631737	0.173274	0.129035	0.840009	0.00648427	0.0109763	1.88843e-05	0.0133581	0.153981	1.14904	0.282908	0.0433651	0.470009	0.0593092	1.56662	0.0384415	1.83879e-05	0.042803	1.92966e-05	0.0597718	1.95128e-05	0.148794	0.139839	2.04141e-05	0.356397	1.94677e-05	0.0384874	0.0666408	0.0250536	0.0617609	1.99849e-05	0.00261366	0.426686	0.763336	0.0140225	0.0173998	0.0100564	1.97679e-05	1.95519e-05	0.00655626
378					28.4468	220.887			0.0354072	0.0291928	0.0460594	0.0337535	0.0544113	0.00901255	0.0110928	0.000236902	0.00960886	0.0322621	0.0621514	0.050488	0.0221519	0.0533802	0.0157356	0.076291	0.0190672	0.000302518	0.019823	0.000848955	0.0285796	0.0005179	0.0407132	0.0429001	0.000513657	0.0627507	0.000838476	0.020431	0.0182317	0.0185828	0.0261283	0.000336052	2.08717e-05	0.0708808	0.0803011	0.0137852	0.0132868	0.0104399	1.97679e-05	0.000648724	0.00720697
380					28.4632	328.184			0.0215442	0.0209797	0.0173869	0.0206085	0.0258867	0.0335551	0.0243092	0.0754571	0.0359356	0.0249196	0.0360611	0.0213432	0.0182283	0.00574881	0.0286614	0.042674	0.0220991	0.0358903	0.0111587	0.020533	0.0381417	0.0174131	0.00456874	0.0232473	0.044303	0.064834	0.0357306	0.022319	0.0204712	0.040369	0.0165816	0.00902727	0.0231452	0.0156074	0.00474323	0.0424004	0.0199878	0.0367966	0.0212564	0.0296285	0.0366597
381			5-Phosphoribosyl-4-carboxy-5-aminoimidazole	9.5006	28.9139	337.184			0.0199845	0.0223258	0.0230947	0.0237184	0.0144223	0.0344711	0.0256518	0.142218	0.0393441	0.0261334	0.0438731	0.0252201	0.0195584	0.0178281	0.0701419	0.0602688	0.0208596	0.0394345	0.00780866	0.0180097	0.0392589	0.0165925	0.0217613	0.0242714	0.047694	0.0567622	0.0313424	0.0247717	0.0182319	0.0423166	0.018588	0.0306668	0.0223681	0.0250995	0.00740011	0.0472363	0.0216627	0.0392333	0.0204182	0.0258879	0.0393334
383					29.2564	298.157			0.143028	0.174118	0.198761	0.207067	0.224349	0.340574	0.173225	0.540815	0.287116	0.173604	0.356459	0.19756	0.144029	0.111419	0.237212	0.347494	0.151588	0.341568	0.0444778	0.126217	0.346937	0.109908	0.0648148	0.156328	0.302781	0.427643	0.255346	0.166169	0.130451	0.31553	0.128649	0.0777942	0.172918	0.128235	0.0602525	0.320603	0.141667	0.277764	0.152889	0.203686	0.205986
384					29.5664	213.006			0.00251107	0.0383179	0.0666579	0.0274992	0.0183994	0.0182777	0.00697792	0.038492	0.0242209	0.0161621	0.0119111	0.0138643	0.0104806	0.0441881	0.156741	0.0156779	0.0104365	0.0218514	0.0130545	0.015421	0.0202759	0.0309407	0.0395565	0.0168083	0.0254034	0.0205196	0.0209669	0.0513855	0.0167954	0.014842	0.00666254	0.00650704	0.0106941	0.0118499	0.109807	0.0118293	0.00519217	0.00758936	0.0133747	0.0297212	0.015034
385					29.5876	206.997			0.00862558	0.0222279	0.0184381	0.00863672	0.0217852	0.0136582	0.0139143	0.0365693	0.0263348	0.0070271	0.0195256	0.0158053	0.0157776	0.0189889	0.0418032	0.0136944	0.016902	0.00994627	0.0820741	0.00986612	0.00959841	0.0424409	0.00935348	0.0162073	0.0090941	0.0457642	0.0190171	0.0185416	0.0141287	0.00801312	0.00998928	0.0603752	0.00989947	0.00715205	0.0511052	0.0190545	0.0107533	0.00912187	0.01319	0.0190293	0.0128415
386					29.6038	73.0287			1.09269	1.2321	1.14318	1.13815	1.11562	0.9981	1.11682	1.16966	1.12342	1.20074	1.05572	1.45063	1.2332	1.1787	1.06783	0.988371	0.984103	1.05381	1.20022	1.23332	1.18696	1.27486	1.20715	1.2503	1.25212	1.26993	1.15526	1.32573	1.16804	1.17018	1.12444	1.18607	1.15395	1.13984	1.18598	1.23073	1.24181	1.23341	1.21495	1.09428	1.21584
387					29.6039	323.169			0.0271028	0.0278589	0.0342957	0.040531	0.0382432	0.0309638	0.0293467	0.103264	0.0523697	0.0332314	0.0617453	0.0402743	0.0245183	0.0207799	0.0434636	0.0758178	0.026662	0.0537356	0.0086609	0.0235247	0.0545526	0.0212341	0.0120629	0.035196	0.058833	0.0876422	0.0505854	0.0276413	0.0158986	0.0345714	0.0254889	0.0147141	2.08717e-05	0.0253017	0.01175	0.0564286	0.0269924	0.0519548	0.0277598	0.0336443	0.0364574
389					30.0819	141.016			0.530882	0.650301	0.613836	0.545491	0.529484	0.642526	0.615943	0.542851	0.702797	0.686709	0.480902	0.646245	0.717886	0.527833	0.562329	0.564363	0.563951	0.655441	0.711606	0.752968	1.00077	0.634394	0.623444	0.901734	0.580184	0.555724	1.23808	0.683031	0.625134	0.602751	0.654017	0.51762	1.44369	0.596318	0.617241	0.617187	0.620409	0.577617	0.995134	0.70604	0.582977
390					30.4661	112.985			0.108762	0.250251	0.137827	0.853208	0.274363	0.692334	0.93495	0.78334	0.148799	0.583754	0.918936	0.155102	0.252703	0.29348	0.166492	0.871223	0.236699	0.830145	0.155388	1.06418	1.01648	0.833629	0.233315	0.508743	0.865064	0.174405	2.99467	0.346348	0.194648	1.33974	0.638244	0.0249626	0.27383	0.16076	0.457254	0.120725	1.23527	0.133966	1.0695	0.260246	0.0936014
393					30.6695	241.976			0.0100735	0.048196	0.0278496	0.015703	0.0452277	0.0318958	0.00253071	0.0490501	0.0434379	0.0272135	0.00946557	0.0107788	0.0199102	0.0111895	0.241532	0.00361739	0.0147565	0.00405189	0.0539399	0.00826488	0.00431086	0.0515159	0.0284819	0.00398529	0.0415655	0.0435673	0.0125473	0.038999	0.0440286	0.0117739	0.00924524	0.0137712	0.0157543	0.00519438	0.157901	0.00470113	0.0142354	0.00521643	0.0137986	0.0314799	0.0166014
400					30.749	244.932			0.0189289	0.0171435	0.0244048	0.0180104	0.0286713	0.00524364	0.00505511	0.000705075	0.00281055	0.0197698	0.0275537	0.0289536	0.0104767	0.0236863	0.00979854	0.0463392	0.00618981	0.000596755	0.0103262	0.00128701	0.0149885	0.000939208	0.0173583	0.0231785	0.000570546	0.0302125	0.00184697	0.0104806	0.00973325	0.00642366	0.00944487	0.00157552	0.000837747	0.0343801	0.0372016	0.00491263	0.00706074	0.00387092	0.00106577	1.95519e-05	0.00329642
407					30.7542	773.59			0.00553172	0.0060206	0.00685656	0.00294162	0.0051922	0.00279997	0.00440073	0.00510566	0.00780703	0.00637014	0.00657775	0.0120469	0.00781805	0.00650163	0.00784961	0.00410413	0.0118745	0.00412976	0.00449907	0.00400973	0.00418292	0.00522246	0.00752647	0.00526454	0.00599377	0.0110828	0.00458293	0.00851995	0.0026336	0.0034171	0.00998338	0.00846483	2.08717e-05	0.0109736	0.0143122	0.00916409	0.00772141	0.00559936	0.00847969	0.00619246	0.00958405
419					31.762	312.823			0.0131608	0.0102184	0.0255509	0.0237642	0.109067	1.86706e-05	0.000794561	1.88843e-05	0.00275541	0.0245767	0.204201	0.0515905	0.00878331	0.0841024	0.00906713	0.26719	0.00469585	1.83879e-05	0.00636909	1.92966e-05	0.00894037	1.95128e-05	0.018199	0.0180321	2.04141e-05	0.0389279	1.94677e-05	0.00505796	0.012226	0.00280905	0.0140714	1.99849e-05	2.08717e-05	0.0646687	0.122003	0.00134127	0.000758205	0.00117377	1.97679e-05	1.95519e-05	1.89443e-05
420					31.8551	152.986			0.00612141	0.00473792	0.0044547	0.00403398	0.0100702	0.00462839	0.00531657	0.00841935	0.00632441	0.00340142	0.00485422	0.00612273	0.00241048	0.00264378	0.0422369	0.00141626	0.0114508	0.00593958	0.00826341	0.00504813	0.00764157	0.0055502	0.00318101	0.00231653	0.00854361	0.0111443	0.00766155	0.00426699	0.00385322	0.00458528	0.00507913	0.012845	0.00854561	0.00172033	0.0327464	0.00798591	0.00640518	0.00548012	0.00507948	0.00583831	0.00771536
422			Neostigmine bromide	2.32713	31.8718	304.203			0.00559973	0.00449978	0.00457479	0.00444421	0.00363343	0.00311188	0.00409442	0.00862816	0.00443095	0.00417256	0.00453984	0.0043493	0.00168696	0.00250843	0.00527926	0.0102082	0.00163143	0.00520365	0.00143185	0.00497725	0.00617821	0.0023112	0.000507154	0.00571152	0.00977379	0.0110244	0.00404964	0.00541099	0.00392066	0.00623051	0.00401798	0.00243795	0.00339495	0.00300509	0.00253424	0.00659826	0.00528933	0.00391707	0.00544255	0.00666722	0.0102538
423					31.8722	655.423			0.000775914	0.00947729	0.00180621	0.0073285	0.00226912	0.00208051	0.00527077	0.00659497	0.00595279	0.00799601	0.0196929	0.0100685	0.00444736	0.00446374	0.00394679	0.00676181	0.00464162	0.00634695	0.00407363	0.0118419	0.0133628	0.0124092	0.00860662	0.0079077	0.00762448	0.0132243	0.00726417	0.00635604	0.00677975	0.0114075	0.00656553	1.99849e-05	0.00511375	0.00350007	0.00899045	0.0120101	0.0120498	0.0151373	0.0108772	0.00475985	0.0059363
426					31.8909	205.16			0.0298766	0.0466427	0.0297297	0.0555335	0.0309418	0.0282555	0.0386384	0.0488308	0.0438781	0.0487197	0.0443365	0.157517	0.0439124	0.035245	0.0373649	0.0530451	0.1117	0.0354106	0.0513249	0.0357499	0.0631497	0.0498595	0.0368543	0.0418317	0.0565617	0.272063	0.0488746	0.0549454	0.041746	0.0849161	0.0432683	0.00448433	0.00123317	0.0511766	0.0468936	0.362976	0.0398675	0.0652939	0.0410837	0.0522979	0.0486385
427			Ellagic acid	0.773368	31.8963	303.2			0.0378182	0.0312077	0.0283377	0.0304969	0.0297733	0.0274474	0.0272157	0.0587555	0.0272222	0.0294219	0.0353128	0.0401493	0.0125495	0.0213281	0.0358718	0.0826383	0.014153	0.0352428	0.00819043	0.0334146	0.0402133	0.016064	0.00583721	0.0370504	0.0663069	0.0639142	0.0252686	0.0299531	0.0307492	0.0599152	0.0238228	0.0124985	0.0220614	0.0270621	0.0188386	0.0455216	0.0315981	0.0279904	0.0331723	0.04569	0.0673077
429					31.9142	247.028			0.00833781	0.00850077	0.0110667	0.00909069	0.0134075	0.00646444	0.00875905	0.0152166	0.0162208	0.0041373	0.0063736	0.0191581	0.00424003	0.00776711	0.0286575	0.00820388	0.0220679	0.00764556	0.0408548	0.0129888	0.0119695	0.0229295	0.0113737	0.0115631	0.0129645	0.0204273	0.00913418	0.0133904	0.0120901	0.00768104	0.00453066	0.00326825	0.00446634	0.0111381	0.0303347	0.0133812	0.00852834	0.00927445	0.0107942	0.00902856	0.00458444
433					32.1573	231.016			0.000492684	0.000810881	0.000145207	0.000629224	0.00456361	0.00881466	0.00021607	0.000231033	0.00041947	0.000489187	0.00034869	2.0297e-05	1.89706e-05	0.000244195	1.85264e-05	0.0004528	0.00040103	1.83879e-05	0.00229549	0.000382655	0.000268443	0.000515148	0.000248923	0.000695153	0.000185506	2.00662e-05	1.94677e-05	0.000403471	0.000405009	0.000892285	0.000984983	0.000251646	0.00235845	0.000697766	2.00902e-05	0.000600367	0.000933798	0.000281693	0.000390656	1.95519e-05	0.000279055
434					32.2159	192.981			0.0363995	0.0685839	0.0494602	0.0406575	0.0457187	0.0300744	0.0371518	0.0649553	0.093361	0.0237207	0.033471	0.0670095	0.0463837	0.077074	0.118234	0.027947	0.0358049	0.0397913	0.0937856	0.035794	0.0520892	0.0764351	0.043178	0.0469515	0.055972	0.0448046	0.0475416	0.0421953	0.0472683	0.0166284	0.0406526	0.128215	0.0394058	0.0522708	0.0873617	0.0380883	0.0412288	0.0463024	0.0950178	0.0390762	0.0345098
435					32.584	85.0036			0.0914766	0.0907349	0.250948	0.186314	0.0846641	0.0990045	0.0939975	0.149179	0.0972741	0.0874029	0.079098	0.168578	0.0984302	0.096297	0.0584339	0.0467532	0.111061	0.123489	0.21008	0.103895	0.109966	0.136079	0.0960789	0.202102	0.126178	0.142233	0.226456	0.101012	0.11403	0.122021	0.129652	0.130456	0.175966	0.153943	0.0799321	0.0842957	0.0759422	0.101796	0.0896955	0.15301	0.0993682
436					32.7002	89.0236			0.184392	0.230956	0.228918	0.266229	0.231418	0.295585	0.23961	0.298043	0.235286	0.240792	0.210764	0.259112	0.35509	0.262247	0.269973	0.231567	0.236745	0.194311	0.239641	0.183076	0.252593	0.30389	0.271431	0.266667	0.2663	0.265656	0.283991	0.285065	0.269592	0.288857	0.325932	0.241278	0.351622	0.256035	0.260258	0.39701	0.255591	0.237537	0.199349	0.221954	0.280131
437					32.8451	355.195			0.00241137	0.00358223	0.00328878	0.00379186	0.00554181	0.0125432	0.00361389	0.0148486	0.00346466	0.00365053	0.00722356	0.0033524	0.00244417	0.00476682	0.00485592	0.00987855	0.00695051	0.01567	0.00240722	0.00286892	0.0292874	0.00312279	0.00149279	0.00330174	0.00725402	0.0153994	0.00614785	0.0042782	0.00307561	0.00735016	0.00357685	0.00345081	0.000242388	0.00286603	0.00163975	0.00866096	0.00428775	0.00527096	0.0031174	0.00307332	0.00533022
439			1-Deoxy-D-altro-heptulose 7-phosphate	-3.29443	33.0048	275.169			0.0130205	0.00921535	0.010728	0.00933855	0.0070631	0.00774663	0.00889226	0.032253	0.0115634	0.011478	0.0158942	0.0180557	0.00558782	0.00782538	0.014086	0.0470888	0.0054128	0.0148183	0.00431894	0.0135646	0.0146194	0.00696464	0.00279784	0.0135006	0.0236969	0.0291149	0.010547	0.0101498	0.0115218	0.0175396	0.00858703	0.005638	0.0187697	0.00783043	0.00846347	0.016419	0.00992404	0.0139563	0.0130615	0.0179679	0.0279718
440					33.006	101.933			0.0307891	0.0263858	0.0288418	0.0268381	0.0276083	0.0178717	0.0255759	0.0179375	0.0223493	0.026315	0.0173588	0.0292774	0.0254744	0.0299961	0.0213268	0.0288447	0.0252602	0.0209636	0.0272919	0.0209122	0.0194857	0.0251041	0.0219983	0.0163857	0.0259271	0.01836	0.0208445	0.0278044	0.0234429	0.0293116	0.0198181	0.00315822	2.08717e-05	0.027735	0.0259033	0.0284465	0.023668	0.0226047	0.0263125	0.0213454	0.0272964
441					33.0098	100.933			0.304805	0.323471	0.367524	0.324518	0.309747	0.304171	0.315492	0.290061	0.30378	0.304579	0.284479	0.327481	0.304917	0.288441	0.2968	0.327203	0.357717	0.265288	0.311161	0.285182	0.306614	0.31159	0.317891	0.313227	0.361185	0.313756	0.283793	0.348901	0.317475	0.37444	0.296291	0.340156	0.380169	0.36395	0.349462	0.377808	0.317258	0.302418	0.31892	0.280414	0.322923
442					33.023	115.92			0.262729	0.271405	0.312835	0.258964	0.248167	0.272336	0.286478	0.244572	0.26592	0.265774	0.238163	0.27444	0.265677	0.251246	0.257685	0.267662	0.289891	0.235596	0.266463	0.257139	0.271914	0.264703	0.262821	0.257331	0.312188	0.257248	0.252824	0.291491	0.287976	0.308558	0.263068	0.287905	0.324825	0.292569	0.282142	0.29887	0.261422	0.259037	0.280638	0.253244	0.27562
443					33.0348	142.05			1.83856e-05	0.0163904	0.00887568	0.00193658	0.00554101	0.0017339	1.90476e-05	1.88843e-05	1.88185e-05	0.00192971	0.00217588	0.265184	1.89706e-05	0.0150276	1.85264e-05	1.96432e-05	0.096198	0.00543854	0.0196723	0.00312512	0.0275675	0.0846002	0.0203369	0.0253346	0.0230726	0.136166	0.0325397	0.0863427	1.92914e-05	0.0126441	0.019328	0.00976497	2.08717e-05	0.0424527	0.0240645	0.134258	0.0211044	0.0189118	0.0126564	0.0628826	1.89443e-05
444					33.0386	131.944			0.0238127	0.0273805	0.0274064	0.0244015	0.0174939	0.0245773	0.0268728	0.023407	0.0283653	0.0224354	0.0171231	0.0267744	0.0267924	0.0203485	0.0193744	0.0189295	0.0234348	0.0242951	0.0239848	0.0262003	0.0255091	0.0276651	0.0256198	0.0194842	0.0275253	0.0211733	0.0240598	0.0289433	0.0237334	0.0283299	0.0242068	0.0293218	0.0326667	0.0232703	0.0301305	0.0291757	0.0243601	0.023309	0.0284437	0.0234517	0.0274897
447					33.0782	114.936			1.0596	1.11727	0.963091	0.779226	1.49142	0.987237	0.851705	0.608125	0.37613	1.22343	1.52086	1.05535	1.21836	1.11247	1.07988	0.667181	1.06674	1.41504	1.20047	1.00978	1.27425	1.20593	0.878782	0.532884	1.18167	1.19967	0.934204	1.1514	1.83268	0.715208	1.60272	2.39006	3.18827	1.14457	1.4982	1.09334	1.63424	1.4559	2.29926	1.11362	0.936957
448					33.1127	132.923			0.0348726	0.0388678	0.0131701	0.0176178	0.0238513	0.0350487	0.0342484	0.0341405	0.0334041	0.0128214	0.0226987	0.0254759	0.0288397	0.0359553	0.0269419	0.029253	0.0334498	0.0321112	0.0303517	0.0358705	0.0317978	0.032347	0.0358818	0.0288196	0.0441878	0.0110902	0.0327429	0.0351205	0.0370877	0.0369615	0.0363198	0.00984233	0.0172326	0.0272137	0.037233	0.0350691	0.0332126	0.0359825	0.0288365	0.0366308	0.0357671
449					33.1787	203.997			0.00178332	0.0034747	0.00883981	0.00092741	0.00780007	0.00399753	0.00346418	0.00260414	0.00659963	0.00450102	0.00255931	0.00389757	0.00118402	0.00295556	0.00585183	0.00266757	0.00461318	0.00286124	0.00679095	0.00415996	0.00140468	0.0183472	0.00141771	1.93499e-05	0.00285554	0.0227687	0.00244653	0.00126975	0.00282776	0.00792302	0.00408604	0.0134204	0.000548951	0.00324217	0.00368563	0.00358922	0.00338432	0.00410828	0.00621561	0.00262669	0.00189697
450					34.0419	101.06			0.282862	0.303246	0.313265	0.286495	0.263719	0.250042	0.787374	0.298229	0.295286	0.270348	0.246937	0.340176	0.299877	0.29297	0.262248	0.25306	0.46272	0.248222	0.243717	0.291985	0.288899	0.294419	0.297804	0.297013	1.36673	0.303267	0.300068	0.310748	0.319995	0.336728	0.30439	0.321667	0.307612	0.283932	0.291441	0.374978	0.30808	0.288067	0.28069	0.279487	0.286172
453					34.1757	186.113			0.025935	0.112879	0.0362581	0.0447626	0.0613486	0.0923248	0.0840229	0.182103	0.0519605	0.0997998	0.205683	0.0902255	0.0527597	0.0549554	0.118978	0.182751	0.026698	0.204469	0.0572115	0.153056	0.0535297	0.128355	0.0403756	0.0519458	0.0585043	0.115866	0.0612169	0.0521777	0.0206771	0.104531	0.0751126	0.0142911	0.0074321	0.0485957	0.0635915	0.0539845	0.0454113	0.131089	0.0576557	0.0401084	0.0321929
455					34.1877	218.997			0.0181424	0.019919	0.0376685	0.004213	0.0506764	0.0187352	0.0232084	0.0440713	0.011448	0.0192221	0.0273114	0.0145557	0.0282125	0.017915	0.0240607	0.0120306	0.0326961	0.0162636	0.0716901	0.0240344	0.0251927	0.0399228	0.0288923	0.0137686	0.0113306	0.0126529	0.0192407	0.0160179	0.031036	0.00633042	0.0215627	0.109171	0.0574931	0.0164882	0.0588574	0.0102254	0.0311471	0.0244746	0.0240965	0.0170485	0.0162174
456					34.1957	124.991			0.101894	0.0322024	0.0124392	0.0101865	0.010218	0.00897582	0.00440061	0.195872	0.00812501	0.0141507	0.0934335	0.013919	0.00821754	0.00645464	0.0243493	0.728112	0.0183402	0.0147102	0.0311838	0.0162476	0.0219068	0.00709127	0.0127712	0.00973139	0.0137426	0.0174219	0.00657323	0.510156	0.0620803	0.0366622	0.0282849	0.00664093	0.00679264	0.00751814	0.245237	0.489739	0.0106165	0.0234395	0.048735	0.00991235	0.00706327
457					34.3892	340.286			1.83856e-05	0.00366841	0.0017311	0.00215019	0.00275027	0.00238678	0.00116182	0.00529537	0.00258714	0.00307067	0.00457871	0.00508571	0.0030936	0.000454444	0.00563059	0.00698183	0.00303396	0.0038003	0.00175163	0.00171575	0.00214259	0.00522902	0.00207754	0.00534288	0.000504837	0.00359751	0.000458225	0.00452086	0.00145414	0.00446242	0.00316042	1.99849e-05	0.000351038	0.00360428	0.00227076	0.00429982	0.00304254	0.00595249	0.00222097	0.00379493	1.89443e-05
460					34.958	188.986			0.0417888	0.101937	0.163892	0.0491915	0.0817058	0.0589003	0.0539325	0.0394781	0.0217335	0.0534639	0.0520053	0.235484	0.0695829	0.110764	0.12646	0.0335762	0.162454	0.0642683	0.171469	0.0474873	0.0337116	0.137822	0.13248	0.0661321	0.204823	0.197191	0.0774897	0.151674	0.0844951	0.0954709	0.0820496	0.0244734	0.0353299	0.120363	0.095622	0.15807	0.0844477	0.0689846	0.069244	0.0766387	0.0589626
461					35.2091	125.097			0.0085807	0.0120596	0.0106964	0.00968335	0.0128739	0.00453142	0.0124644	0.00925807	0.012721	0.0140179	0.0122827	0.0119713	0.00737393	0.0111344	0.00838537	0.00952276	0.0148983	0.0107557	0.00937994	0.0121133	0.0123181	0.0101865	0.00805118	0.0101708	0.012404	0.0189521	0.0122694	0.0103262	0.00292507	0.00172766	0.00907996	1.99849e-05	2.08717e-05	0.0108143	0.00985768	0.0136106	0.00947773	0.0142105	0.0107921	0.010364	0.0118757
462					35.2435	177.092			0.0198832	0.0241127	0.0244697	0.0209475	0.0171658	0.0146204	0.0185687	0.0154947	0.0224331	0.0174263	0.0234299	0.027949	0.0150969	0.0234628	0.0141247	0.026456	0.0277415	0.0206903	0.028216	0.0258294	0.0231035	0.0206712	0.0208407	0.0201457	0.016426	0.0423685	0.0216078	0.0192383	0.0136658	0.018368	0.0219872	1.99849e-05	2.08717e-05	0.0172204	0.0229709	0.0424421	0.015351	0.0214672	0.0187868	0.0235042	0.0174022
463					35.2954	338.27			0.000623807	0.000894396	0.000129415	0.00184595	0.00107377	0.000289983	1.90476e-05	0.00107655	1.88185e-05	0.00165131	0.00747109	0.00304863	0.00312302	0.00172608	0.00219194	0.000492554	0.00956368	0.000944883	0.00117653	0.00737097	0.00243564	0.00686785	0.00462242	0.00779496	0.00442345	0.00182974	0.00233339	0.00135323	0.000187497	2.0471e-05	0.00128478	1.99849e-05	2.08717e-05	0.000325857	0.00537172	0.0021831	0.000696249	0.00893168	0.00628407	0.00107064	0.00748592
464					35.3079	195.139			0.513959	0.517169	0.565194	0.436102	0.464997	0.476101	0.451734	0.477515	0.556401	0.382017	0.536472	0.624555	0.332331	0.465329	0.387199	0.63576	0.545177	0.447967	0.461237	0.468956	0.417671	0.441564	0.38737	0.360186	0.493581	0.787991	0.385077	0.458743	0.425366	0.505369	0.501468	0.0123144	0.0169259	0.406869	0.521655	1.12107	0.383105	0.440944	0.398732	0.42893	0.424937
465					35.3149	75.0079			0.129107	0.140753	0.131428	0.138073	0.138032	0.123532	0.133429	0.131438	0.094901	0.143551	0.184905	0.142356	0.14296	0.114662	0.114049	0.193771	0.175295	0.110695	0.145866	0.10021	0.126986	0.135726	0.12911	0.135479	0.177946	0.133343	0.142204	0.14441	0.251176	0.188705	0.220934	0.128133	0.251448	0.238939	0.142213	0.231861	0.14648	0.144462	0.121127	0.103285	0.147322
466					35.3254	208.976			0.138328	0.293191	0.0869121	0.087829	0.157347	0.143914	0.0889109	0.087234	0.112758	0.0690554	0.0896828	0.139228	0.130852	0.132591	0.193677	0.0643886	0.0635082	0.1343	0.149927	0.06091	0.223939	0.23132	0.0794892	0.0783692	0.167562	0.138186	0.12662	0.0810873	0.131868	0.0388263	0.0782313	0.0179664	0.147076	0.141602	0.180581	0.0738607	0.135704	0.125693	0.213379	0.060109	0.156067
467			trans-2-[(Dimethylamino)methylimino]-5-[2-(5-nitro-2- furyl)-vinyl]-1,3,4-oxadiazole	20.9539	35.3692	278.249			0.00321874	0.012109	0.00349345	0.00722146	0.00375202	0.00379075	0.00326773	0.00331239	0.00411749	0.00503272	0.0164504	0.0159495	0.00799595	0.00689473	0.00991606	0.0142444	0.00416923	0.0075755	0.00391102	0.0132825	0.0104926	0.0185032	0.0122215	0.0087211	0.00916429	0.0143047	0.00955065	0.00542239	0.00432154	0.0060686	0.00823257	1.99849e-05	2.08717e-05	0.00395924	0.00531799	0.0114029	0.00937566	0.013058	0.00904857	0.00467399	0.0037808
468					35.381	203.02			0.0425239	0.0479379	0.0378938	0.0350895	0.0414359	0.0220498	0.0394726	0.0375283	0.0632712	0.0401845	0.0412792	0.0475774	0.0354786	0.0282321	0.0327211	0.0409436	0.0352282	0.0285863	0.0358836	0.0243564	0.0313729	0.0515959	0.0288154	0.0263357	0.0843398	0.0380531	0.0334643	0.0492784	0.018599	0.0737319	0.0372934	0.0105764	0.0648157	0.0543454	0.0546231	0.0514252	0.0426196	0.0425068	0.0439598	0.0283785	0.0436803
469					35.5484	103.003			0.153529	0.174112	0.142357	0.140975	0.155545	0.0753172	0.149602	0.115545	0.0232218	0.141173	0.142194	0.130864	0.129227	0.0969216	0.104513	0.132514	0.158701	0.0968528	0.102471	0.0763168	0.100797	0.14539	0.104155	0.0914192	0.155188	0.0976631	0.0971451	0.174668	0.0625179	0.240027	0.118525	0.0227261	0.0455788	0.172533	0.168196	0.15259	0.150377	0.129612	0.127591	0.0869409	0.123485
470					35.6703	210.15			0.0331263	0.0543131	0.0309054	0.0390191	0.0382679	0.032508	0.0290879	0.0715392	0.0346036	0.0637599	0.0526177	0.0810429	0.0710806	0.0439065	0.0648607	0.0446548	0.0871596	0.0565613	0.0714877	0.0683591	0.0332284	0.0388483	0.0363829	0.031022	0.031033	0.0348497	0.030067	0.0782118	0.0251335	0.106684	0.0315953	0.0107824	0.0751594	0.0411325	0.0367317	0.0368752	0.0343097	0.0596341	0.0349074	0.031021	0.0295594
474					36.4054	209.155			0.00789164	0.0117959	0.00710738	0.00852091	0.00731351	0.00725243	0.00633005	0.0103212	0.00811223	0.00965107	0.0158597	0.0155252	0.00623866	0.01406	0.0119719	0.00969906	0.00178257	0.00668777	0.00966232	0.0142493	0.00593107	0.0117024	0.00961254	0.00874759	0.00711	0.0243403	0.0138927	0.00873018	0.00693002	0.0119595	0.00348817	0.00654262	0.0068073	0.0102686	0.00860217	0.013252	0.00883494	0.0103101	0.0065334	0.00687969	0.00807703
475					36.4397	219.014			0.0161427	0.0151714	0.0211577	0.00931823	0.0157613	0.013068	0.0221774	0.0122254	0.00749967	0.0160208	0.0245506	0.00673832	0.0204353	0.0186075	0.0161669	0.00909373	0.0316492	0.0149638	0.0560417	0.0190606	0.0173796	0.0229207	0.0159542	0.012491	0.00989542	0.00996864	0.0159486	0.0156147	0.0274098	0.00454785	0.0253242	0.0391374	0.0236272	0.0165467	0.05292	0.00785514	0.023798	0.0206527	0.0174829	0.0110479	0.0151449
476					36.4419	309.171			0.18614	0.193595	0.153007	0.211351	0.186016	0.161732	0.14393	0.210518	0.156353	0.180822	0.201312	0.203409	0.212147	0.195849	0.225943	0.131915	0.170953	0.179711	0.198696	0.238419	0.21795	0.188494	0.23642	0.197343	0.229429	0.272609	0.243869	0.196585	0.148684	0.16979	0.164974	0.191903	0.146636	0.163066	0.172001	0.199411	0.182244	0.211702	0.168518	0.181839	0.221605
478					36.4553	96.9767			0.0731369	0.0811472	0.0734835	0.0839963	0.0868014	0.0693858	0.078546	0.101224	0.0935652	0.0829516	0.0764049	0.0651245	0.0894739	0.089113	0.0824817	0.140595	0.138314	0.0765726	0.109155	0.0958829	0.0991116	0.0863236	0.104759	0.119047	0.109336	0.0936622	0.103036	0.117605	0.0911612	0.104002	0.102912	0.0951404	0.0743121	0.080227	0.0896745	0.134068	0.0934394	0.081434	0.0755982	0.0739628	0.0805691
479					36.4586	221.155			0.310763	0.374679	0.285526	0.554421	0.299428	0.191366	0.243014	0.310899	0.238629	0.33216	0.406984	0.425312	0.272508	0.316275	0.337958	0.247191	0.596332	0.201797	0.330414	0.36795	0.294888	0.355331	0.63189	0.366356	0.388637	1.00833	0.381149	0.27613	0.32147	0.175821	0.270272	0.258771	0.250068	0.356705	0.287998	0.616394	0.419891	0.32119	0.254131	0.211206	0.344224
480			Phosphate	7.59257	36.474	95.9794			0.118586	0.118052	0.122941	0.153348	0.127295	0.113075	0.124443	0.176609	0.144207	0.126728	0.119379	0.102514	0.136375	0.144318	0.127812	0.113141	0.211453	0.129559	0.168721	0.146935	0.163155	0.129871	0.150479	0.16969	0.184842	0.165514	0.157443	0.117701	0.144139	0.022238	0.17083	0.147872	0.125159	0.120003	0.113731	0.133315	0.137334	0.117972	0.106339	0.11229	0.132884
481					36.4967	94.9799			2.44125	2.50656	2.53778	2.8558	2.62601	2.17644	2.42592	2.94908	2.91011	2.54802	2.49086	2.37538	2.77938	2.83835	2.64719	2.29941	4.05067	2.42441	3.21665	2.91356	3.01664	2.68893	3.02394	3.32459	3.70092	3.04629	3.16714	2.62548	2.91051	3.05327	3.27492	2.95575	1.22945	2.43225	2.39133	2.70232	2.9019	2.57631	2.15949	2.22102	2.58046
483					36.7204	276.233			0.000381708	0.000692858	0.000422598	0.000494028	0.000802774	0.00164024	0.00027337	0.00500707	0.0031861	0.000808026	0.000873914	0.00118421	0.000393089	0.00332545	0.00123148	0.00137802	0.0021837	0.000471909	0.00064421	0.00104848	0.000286279	0.000267199	0.00148807	0.000646771	0.000589039	0.00139457	0.000498931	0.000536803	0.001285	2.0471e-05	0.000716537	0.00168149	0.00223056	0.000351765	2.00902e-05	0.000773067	1.9328e-05	0.000542237	0.000623492	0.00199344	1.89443e-05
484					36.7622	374.291			0.000467567	1.91584e-05	0.000422365	0.0016588	0.000330626	0.0022826	0.000232775	1.88843e-05	0.00134608	0.000195873	0.000723043	0.000945044	0.000266705	0.00020519	1.85264e-05	0.000706394	0.000349797	0.000286919	2.01932e-05	1.92966e-05	0.000524872	1.95128e-05	1.94618e-05	1.93499e-05	0.000223345	0.000946495	0.000196429	0.000356547	0.000845646	0.000208626	1.92234e-05	0.00337627	0.00962635	1.98659e-05	2.00902e-05	0.00111343	0.000269552	0.000378569	1.97679e-05	0.000216128	0.000324932
485					37.3969	157.123			2.33299	2.49854	2.71608	2.14211	2.37882	2.17341	2.40634	0.352013	2.30884	2.3115	2.1724	3.05112	1.732	2.41866	0.466038	2.12428	3.12877	1.83134	2.71255	1.96839	2.21343	2.04653	2.25273	2.36211	1.5196	4.59428	2.55546	2.31102	2.34267	1.13385	2.43275	2.30049	2.82871	2.17972	2.52801	4.72847	2.1478	2.04981	2.04696	1.67003	2.1761
486			O-Carbamoyladenylate	-20.5981	37.4112	391.245			0.00130235	0.00148117	0.00088883	1.90583e-05	1.88991e-05	1.86706e-05	1.90476e-05	1.88843e-05	0.000160312	1.89671e-05	1.85254e-05	2.0297e-05	0.0010449	1.90881e-05	1.85264e-05	1.96432e-05	0.00134459	0.00126742	0.00121139	0.000377957	0.00122024	0.00098949	0.000425969	1.93499e-05	2.04141e-05	2.00662e-05	0.000328667	0.00100704	1.92914e-05	2.0471e-05	0.00106289	1.99849e-05	2.08717e-05	0.000847174	0.000960647	0.00159882	1.9328e-05	1.89433e-05	0.00111099	1.95519e-05	1.89443e-05
489					37.5256	284.026			0.000874592	0.0105714	0.00158516	0.00725817	0.0112301	0.00421096	0.00643257	0.00263254	1.88185e-05	0.00658862	0.0194023	0.0378313	0.0075092	0.0103388	0.00864513	0.000949119	0.0252275	0.0202409	0.01006	0.0113342	0.0147958	0.0238246	0.00822571	0.00884314	0.0228873	0.0287795	0.0113525	0.0245979	0.00145258	0.0173025	0.0170009	1.99849e-05	2.08717e-05	0.0101761	0.0108089	0.0321902	0.011977	0.011206	0.0151995	0.0496838	0.00298261
491			2-Aminoadenosine	3.81497	37.5436	283.264			6.67575	7.92171	6.79447	10.7985	7.92608	8.42338	3.88057	10.7589	5.72585	5.74818	12.2151	5.3403	5.89434	5.03965	9.56733	7.00246	3.37414	5.84927	2.31606	4.31883	10.4592	3.52452	3.10476	9.74284	7.53718	14.4103	6.7831	7.36329	4.51752	5.45525	3.41776	1.656	2.52922	6.75901	2.91344	7.96777	6.44034	8.11953	4.35443	6.08904	10.1449
492					37.5621	76.9692			0.26662	0.266871	0.278585	0.294767	0.283105	0.222338	0.255008	0.320424	0.313527	0.274467	0.267596	0.245615	0.294749	0.30146	0.282979	0.238283	0.455356	0.270041	0.362542	0.291502	0.380071	0.284836	0.315042	0.34063	0.373956	0.310878	0.342213	0.263906	0.321772	0.341122	0.34789	0.319916	0.254882	0.264735	0.25304	0.307151	0.305081	0.271452	0.228404	0.217717	0.279308
494					37.5929	217.003			0.0613382	0.0639834	0.0692343	0.0604122	0.0646175	0.0477692	0.0754164	0.0472539	0.0542535	0.0583316	0.0605692	0.0632171	0.0591676	0.0490413	0.079032	0.0476309	0.038151	0.0347482	0.0588398	0.0352206	0.0494495	0.0601686	0.0646288	0.0561006	0.0645954	0.0540428	0.0534195	0.0719043	0.064378	0.0729571	0.0523944	0.0576253	0.0741936	0.0761021	0.0699385	0.0641782	0.0590958	0.063421	0.0602195	0.0276264	0.0641942
497					38.5146	146.965			0.233728	0.303296	0.3102	0.280348	0.32217	0.562766	0.467316	0.468873	0.612557	0.395484	0.437873	0.329484	0.237833	0.494174	0.455336	0.691161	0.368921	0.822951	0.322778	0.817335	0.5966	0.497085	0.277084	0.321841	0.193165	0.393529	0.402126	0.506516	0.218073	0.494446	0.39143	0.0504348	0.0645847	0.29914	0.429552	0.452599	0.228622	0.402572	0.70356	1.2984	0.349705
499					38.649	123.011			0.013145	0.0112652	0.0136627	0.0155166	0.0137894	0.00512457	0.0148076	0.0164902	0.0185074	0.0136577	0.0133768	0.0198258	0.0153413	0.016771	0.0133966	0.0089166	0.0270658	0.00904256	0.0209706	0.0148444	0.0134981	0.0131283	0.0164917	0.0215963	0.0249528	0.0198489	0.0196238	0.0118143	0.0175988	0.0217725	0.0210949	0.0203767	0.00304446	0.013448	0.0128996	0.0142152	0.0184301	0.0125744	0.0096841	0.0054864	0.0134483
500					38.649	231.944			0.0096072	0.0149374	0.0140146	0.0131978	0.0134053	0.0369042	0.0265371	0.0291469	0.0343629	0.0253775	0.0266709	0.0200716	0.00978182	0.0334954	0.029089	0.0417273	0.0192861	0.0519537	0.0162098	0.0531469	0.038495	0.0233144	0.0131252	0.0145545	0.012459	0.021318	0.0257785	0.0262642	0.0109123	0.0302249	0.022699	0.0209212	0.000241477	0.016453	0.0256715	0.0254209	0.0112962	0.0221582	0.0456456	0.0778641	0.0176315
501					38.7189	316.921			0.00319642	0.00528399	0.00464313	0.00359445	0.00379596	0.00633529	0.0108519	0.00982039	0.0124502	0.00758655	0.00894933	0.00664525	0.00379587	0.0121872	0.00976279	0.0138274	0.00667238	0.0206059	0.00499959	0.0217586	0.0131987	0.00791747	0.00366786	0.00607919	0.0026197	0.00770327	0.00862437	0.00909186	0.00274585	0.006832	0.00757726	0.0091391	2.08717e-05	0.00519103	0.00791773	0.00899294	0.0027383	0.00890296	0.0157799	0.0295358	0.00758014
502					38.7977	169.017			0.0155953	0.0162686	0.0166843	0.0171328	0.0198536	0.0142426	0.0158403	0.0200944	0.0177205	0.0223099	0.0137954	0.015765	0.0186181	0.0271594	0.0130222	0.0124123	0.0151768	0.0132295	0.022028	0.0191442	0.0294948	0.0167533	0.0211699	0.0275464	0.0240088	0.0221796	0.00498316	0.017517	0.0213275	0.0236496	0.0205259	0.0177939	0.0146161	0.0173756	0.0190868	0.0167744	0.0359433	0.0271333	0.0132248	0.00865561	0.0278509
503					38.8002	125.9			0.0230809	0.0300595	0.0470588	0.0254062	0.037496	0.0311258	0.0378302	0.022572	0.0152836	0.044765	0.0433291	0.0270123	0.0274599	0.0254325	0.0348657	0.0228959	0.0313038	0.0282864	0.0301966	0.0340419	0.0307259	0.036023	0.0223592	0.0266299	0.0315816	0.0212331	0.0289162	0.0324019	0.0502821	0.0225146	0.0283458	0.0256707	0.0278968	0.0326151	0.046329	0.0304797	0.0344906	0.0298216	0.0749763	0.0316841	0.0246402
504					39.6003	282.252			0.0459754	0.0763346	0.0681501	0.0697008	0.0012066	0.0679708	0.0333094	0.104022	0.0474552	0.0395701	0.12637	0.142048	0.110835	0.064467	0.13661	0.0996181	0.0395595	0.0580115	0.0439651	0.0532175	0.0895059	0.11923	0.0587171	0.0612982	0.0689535	0.103438	0.0652673	0.0543477	0.048378	0.246493	0.0571965	0.0204297	0.0141376	0.0434174	0.0422407	0.0551333	0.0473972	0.0951333	0.0521485	0.0560279	0.0571179
505					39.7963	249.008			0.0123252	0.0137151	0.010443	0.00996991	0.0155523	0.0123561	0.00663834	0.00751647	0.0143935	0.0106656	0.0230138	0.0114696	0.0127107	0.0163108	0.0237406	0.00922642	0.0142643	0.00837327	0.0503927	0.0206756	0.0175791	0.0161855	0.0109706	0.00975549	0.0126023	0.0158784	0.0103563	0.00922532	0.0143779	0.00707085	0.0165285	0.00838989	0.0123832	0.0144165	0.0174959	0.0149989	0.0154	0.00934404	0.020079	0.00388763	0.00883294
507			2-Amino-4-hydroxy-6-(D-erythro-1,2,3-trihydroxypropyl)-7,8-dihydropteridine	-6.14661	40.1212	256.236			1.19306	0.925732	0.827681	2.12256	1.51154	0.698833	0.704559	1.43736	0.996088	1.29802	1.4564	1.11427	1.24053	1.04389	1.86448	1.2134	0.552173	1.27226	0.650978	0.990285	2.00117	0.896496	0.827491	1.94288	1.18643	1.85212	1.42991	1.45053	0.607281	1.04067	0.603963	0.612123	0.62463	0.789919	0.704872	1.58864	0.780218	1.80051	0.548594	1.01892	2.08371
518					42.1414	158.87			0.0149658	0.0142807	0.0344211	0.0192056	0.0122277	0.0229366	0.0119862	0.016073	0.00810858	0.0189584	0.0145845	0.0135288	0.0281919	0.00923617	0.021281	0.00712251	0.0177111	0.00827519	0.0252751	0.00968124	0.0148031	0.0196856	0.0108968	0.013445	0.00652286	0.0107963	0.00548934	0.012865	0.0161818	0.00944717	0.0124846	0.0212446	0.0171007	0.0155219	0.0266466	0.0192768	0.0126608	0.0221057	0.0287047	0.00808705	0.0130102
519					42.2875	155.001			0.5476	0.962546	0.984409	0.590739	1.68697	0.74817	0.971597	0.977851	0.796478	0.814331	0.813717	0.915755	1.12454	0.942022	0.848507	0.717131	0.800563	0.820473	1.30551	0.872969	1.01391	0.965315	1.10349	1.34619	1.13836	1.1439	1.15858	0.927406	0.853837	0.850044	1.26658	0.92286	0.810212	0.928053	0.798424	0.909686	0.678477	0.861077	0.720541	0.756835	1.07571
520					42.3822	103.956			0.0375338	0.0552706	0.0587839	0.0220954	0.0398196	0.0365202	0.048975	0.031178	0.0222206	0.0512654	0.0429706	0.0562475	0.0536395	0.036149	0.0405788	0.0334042	0.0584062	0.0230891	0.049631	0.0372697	0.0384486	0.0630397	0.0213578	0.0300836	0.0500071	0.0203999	0.022382	0.0573515	0.0525372	0.0213876	0.0490111	0.0360303	0.053838	0.0574076	0.0633816	0.0356815	0.0540903	0.0613485	0.17664	0.0211148	0.0467582
522					42.4971	194.996			0.011109	0.0123231	0.00860614	0.00981134	0.0125607	0.0105076	0.00884203	0.0156652	0.0253706	0.0113472	0.0121316	0.0245179	0.0135755	0.0113505	0.0102087	0.00794991	0.0197735	0.0133144	0.0111351	0.0115927	0.0134243	0.0137302	0.00985779	0.0106081	0.0113073	0.0175406	0.00951253	0.0113732	0.0127998	0.00672725	0.0123781	0.0036854	0.00650591	0.00944183	0.010758	0.0150232	0.0126871	0.0110513	0.0106826	0.0108443	0.0108843
523					42.5854	215.002			0.162868	0.0697081	0.0319104	0.0623113	0.0644337	0.099992	0.080646	0.0898482	0.0552825	0.0851034	0.0686509	0.1048	0.0297862	0.0867532	0.130021	0.0710883	0.0477789	0.0228625	0.220328	0.0371663	0.138029	0.0883061	0.116941	0.121866	0.114112	0.0823653	0.0661025	0.101663	0.0417355	0.0632198	0.0453201	0.223728	0.0397095	0.0533593	0.133603	0.0750315	0.0731763	0.0492344	0.118217	0.0396631	0.301625
526			Cyclic dehypoxanthine futalosine	1.1063	43.5999	295.264			1.83856e-05	1.91584e-05	0.00075788	1.90583e-05	0.000255936	1.86706e-05	0.000713559	1.88843e-05	1.88185e-05	1.89671e-05	0.00109391	0.00123638	0.000200038	1.90881e-05	1.85264e-05	0.000674763	2.00038e-05	0.000573807	0.000312018	0.000303727	0.000481962	1.95128e-05	0.000443943	0.000716296	2.04141e-05	0.00237666	0.000261836	0.000351999	1.92914e-05	0.00849423	1.92234e-05	1.99849e-05	2.08717e-05	1.98659e-05	2.00902e-05	2.09168e-05	1.9328e-05	0.000241885	0.000509861	0.00109979	1.89443e-05
529					44.2656	87.008			0.279775	0.51927	0.438222	0.24406	0.305317	0.230453	0.276664	0.257884	0.26176	0.272006	0.244209	3.01187	0.387229	0.538509	0.298518	0.291059	1.40162	0.251601	0.676469	0.261799	0.816648	2.2232	1.38847	0.756227	0.486394	3.56024	0.892155	2.14183	0.237784	0.138651	0.556665	1.51092	0.437843	1.14074	1.10436	2.71983	0.461371	0.452599	0.494414	1.21965	0.276825
531					44.49	168.981			0.139414	0.26223	0.0882822	0.0810836	0.188567	0.143165	0.113584	0.0926934	0.156023	0.0756523	0.0808105	0.204953	0.0831754	0.115125	0.177844	0.0571236	0.115089	0.149691	0.107187	0.066776	0.19985	0.21875	0.0778565	0.068141	0.199191	0.124093	0.101377	0.0767535	0.13711	0.0378033	0.0845026	0.0407978	0.0155647	0.110404	0.19756	0.0755352	0.154581	0.149641	0.165407	0.0665406	0.0972764
533					44.551	123.901			0.0691642	0.0650924	0.0941082	0.0634597	0.0736091	0.0641672	0.0987343	0.049614	0.0389765	0.0744451	0.138561	0.0742968	0.0765957	0.0554613	0.0668097	0.0524847	0.0751236	0.179325	0.123118	0.0528763	0.120561	0.0923512	0.0533768	0.0631489	0.132487	0.0615512	0.0534527	0.077681	0.150345	0.095972	0.0708062	0.137142	0.091647	0.122246	0.203816	0.120812	0.153225	0.215752	0.231351	0.0622917	0.0429758
535					44.6272	431.302			0.00145092	0.00270139	0.00304891	0.00321404	0.0020388	0.0031156	0.00250046	0.00413572	0.00227522	0.00262782	0.00334203	0.00164358	0.00121139	0.00194298	0.000783279	0.00584773	0.00106481	0.00198372	0.000275694	0.000877915	0.00225136	1.95128e-05	0.000256469	0.00269586	2.04141e-05	0.00319411	0.00171742	0.00283057	0.00199463	0.00279488	0.00142053	1.99849e-05	2.08717e-05	0.0021344	0.000721821	0.0025323	0.000800181	0.0031977	0.000901331	0.00173404	0.0024166
537					44.7454	323.257			0.00249198	0.00378711	0.00389026	0.00391746	0.00345536	0.00416441	0.00234371	0.00479331	0.00431182	0.0021476	0.00520618	0.00288644	0.00218538	0.00179916	0.00349364	0.00413073	0.00154544	0.00154184	0.000653359	0.000967307	0.00359733	0.0014252	0.000743929	0.00395813	2.04141e-05	0.00605054	0.0020297	0.00289698	0.00309853	0.000426335	0.0029768	1.99849e-05	2.08717e-05	0.00242796	0.00156838	0.0108561	0.00283181	0.0027282	0.00182352	0.00369804	0.00374944
539					45.2868	173.949			0.046753	0.0524745	0.0555801	0.0397822	0.0448299	0.0545472	0.050979	0.016976	0.0632078	0.0474924	0.0443222	0.0461276	0.0351872	0.029625	0.0453934	0.0383619	0.0426469	0.0280035	0.0333096	0.0260972	0.0320167	0.0487823	0.0378847	0.0168202	0.0819847	0.0302702	0.0300323	0.0525241	0.0408071	0.058951	0.0449106	0.0428592	0.070329	0.0477217	0.0654283	0.0510423	0.0501189	0.0549095	0.0901788	0.0269671	0.0315741
540					45.5333	489.307			0.0110721	0.011167	0.0100218	0.0137672	0.0117503	0.0121379	0.00746051	0.00881698	0.0228798	0.0103129	0.0270993	0.00462872	0.00897185	0.0081316	0.0137071	0.0224449	0.00160228	0.0106539	0.00203758	0.00588281	0.0179888	0.00443107	0.00408722	0.0120431	0.0163917	0.0124577	0.00726665	0.0101693	0.0132411	0.0084228	0.0130748	0.00563715	2.08717e-05	0.0119329	0.0054703	0.0112639	0.0145674	0.0133953	0.00989996	0.0136133	0.0129688
543					45.6568	116.934			2.46451	1.09645	1.23148	0.637033	1.16592	1.16159	2.14892	0.702656	0.50154	1.12693	1.14572	1.11696	0.897489	0.788107	0.962058	1.81101	1.2257	0.676464	0.930893	0.683395	0.755769	1.3989	0.823094	0.587145	0.778844	0.92053	0.751138	1.03852	1.15686	0.698535	1.14702	0.771759	0.959062	1.28577	1.29856	1.26962	1.17547	1.35666	1.99849	0.766118	0.816117
546					45.8942	195.139			0.0157081	0.0107685	0.0129342	0.0138434	0.0115364	0.0150382	0.0115126	0.0175246	0.0166435	0.0127868	0.0133593	0.0193356	0.0124044	0.0126605	0.0133767	0.0166793	0.0200965	0.0158624	0.0144507	0.0146009	0.0140258	0.0107444	0.0131712	0.0106092	0.0220175	0.0207055	0.0110009	0.0135936	0.0116263	0.0199462	0.0155045	0.00802882	0.00650379	0.0131501	0.013873	0.0351262	0.0110882	0.0138717	0.0139255	0.0134777	0.0126101
549					46.7409	71.013			0.143094	0.122216	0.136264	0.117682	0.132523	0.345889	0.10453	0.145647	0.200616	0.144336	0.18193	0.168898	0.15099	0.145832	0.15784	0.139467	0.103654	0.383904	0.150316	0.148373	0.359453	0.109971	0.144595	0.129668	0.15631	0.0914678	0.13339	0.113245	0.395782	0.487581	0.156718	0.203191	0.421431	0.140416	0.164165	0.0979264	0.148808	0.160647	0.163819	0.30413	0.162253
550					46.7448	264.027			0.0075929	0.00807268	0.00661329	0.00484761	0.00648571	0.00671471	0.00471641	0.00332019	0.010298	0.00448927	0.0160383	0.00644215	0.0053604	0.00753038	0.0130235	0.0063141	0.00724172	0.00474889	0.0130413	0.004461	0.0129821	0.00835867	0.00571069	0.00425268	0.00633764	0.00769773	0.00503504	0.00436394	0.0082716	0.00239549	0.0098438	0.00940826	0.00790122	0.00742559	0.0158846	0.0106716	0.00688642	0.0048346	0.00996073	0.00426702	0.00137601
553					46.9641	184.938			0.0191761	0.0194115	0.0184036	0.020415	0.0176756	0.0182833	0.018112	0.0185649	0.0150488	0.0184388	0.0175446	0.0194806	0.0227294	0.0181834	0.0177281	0.0214192	0.0168722	0.0181653	0.0241723	0.0186477	0.0219372	0.0178738	0.0157132	0.0201983	0.0278901	0.0304827	0.0178053	0.0209402	0.0160816	0.0239409	0.0265158	0.0219988	0.0213351	0.0192612	0.0184417	0.0221235	0.0179507	0.0150244	0.0179852	0.0206506	0.017158
554					46.9984	124.051			0.0826479	0.0673626	0.092702	0.0724309	0.0735213	0.0770795	0.0968888	0.0589382	0.0671617	0.0581854	0.0655126	0.0804583	0.094058	0.0816012	0.052439	0.09543	0.0964314	0.0469494	0.128501	0.0843397	0.123862	0.0869094	0.0795284	0.0637862	0.116097	0.0560914	0.0773025	0.0938523	0.0860255	0.117422	0.056298	0.0817103	0.136202	0.0803037	0.0970693	0.104836	0.0947919	0.0804231	0.0896947	0.0577378	0.0948728
556					47.0694	82.0403			0.0794191	0.0663469	0.0852994	0.0684312	0.0640246	0.0793763	0.0873667	0.0570829	0.0647418	0.0610743	0.0689128	0.109724	0.0719765	0.0691931	0.0729218	0.0899421	0.0824333	0.0756875	0.0832361	0.0705851	0.080466	0.139114	0.0866747	0.0543481	0.079119	0.0595166	0.0723344	0.0898783	0.0999036	0.108719	0.0596053	0.0555312	0.0627951	0.0975927	0.102851	0.1006	0.0964788	0.0900252	0.116497	0.056286	0.100478
558					47.371	89.0236			0.327329	0.336055	0.371127	0.357027	0.364416	0.429855	0.348098	0.433048	0.442037	0.358713	0.361052	0.374421	0.41419	0.394311	0.3773	0.401084	0.412025	0.404224	0.399072	0.342708	0.377722	0.426531	0.378269	0.372873	0.38527	0.448054	0.376756	0.39733	0.352605	0.423633	0.391404	0.404186	0.656569	0.413321	0.393878	0.415944	0.357504	0.34637	0.314128	0.361304	0.35954
561					47.7283	108.056			0.0254185	0.02379	0.0265699	0.0254485	0.0305933	0.0273209	0.0292072	0.0242646	0.0262246	0.023756	0.0247779	0.0300817	0.0320179	0.0425318	0.0237852	0.0283996	0.0458308	0.016473	0.030466	0.0211269	0.0215542	0.0307343	0.0274605	0.0184556	0.0166027	0.026239	0.0244036	0.0298194	0.0301394	0.0288693	0.0207623	0.0249586	0.024071	0.0309238	0.0258804	0.0285718	0.0289141	0.0286222	0.0359988	0.0205684	0.0333546
562					47.7903	162.019			0.0218425	0.0744659	0.0811689	0.0334294	0.0400154	0.0565097	0.0090446	0.077781	0.0932718	0.0797892	0.00377667	0.0195289	0.0285764	0.0402215	0.224608	0.00462768	0.017554	0.0275333	0.0186203	0.0283437	0.0209248	0.0653704	0.0781055	0.0219633	0.0339032	0.0513495	0.0227971	0.0790326	0.0695489	0.0408826	0.0266207	0.000990138	0.00396736	0.0169551	0.200694	0.00550329	0.00437994	0.0132513	0.0234113	0.0755175	0.0348734
563					47.8678	92.0247			0.119253	0.0719567	0.107156	0.117005	0.0917858	0.0849159	0.11047	0.0729237	0.0553713	0.124595	0.0672612	0.104934	0.125561	0.168214	0.0927434	0.136359	0.112215	0.103564	0.173764	0.105744	0.171142	0.145807	0.106786	0.0755359	0.155455	0.0800173	0.104404	0.116575	0.103382	0.196157	0.0676593	0.0794767	0.0657802	0.103421	0.0899745	0.115492	0.119688	0.108537	0.124651	0.0708618	0.137512
564					47.8745	139.938			0.172678	0.164038	0.174846	0.177707	0.169092	0.154987	0.169639	0.15506	0.195041	0.165767	0.152724	0.178435	0.149672	0.152832	0.264866	0.181817	0.187058	0.146039	0.181993	0.165238	0.217159	0.161302	0.164983	0.211979	0.201277	0.1602	0.181215	0.204022	0.157271	0.200887	0.170297	0.177866	0.275521	0.173724	0.154704	0.176104	0.171072	0.162947	0.204887	0.154855	0.16495
565					47.8884	141.937			0.0342215	0.0405154	0.0438981	0.0422209	0.0373611	0.0274612	0.0348226	0.0465001	0.0366723	0.0402707	0.0370462	0.0249582	0.0438468	0.0354496	0.0392416	0.0347892	0.0373681	0.0354469	0.029829	0.0269405	0.0429466	0.0466956	0.0390161	0.0427115	0.057572	0.05395	0.0398875	0.0382548	0.0419104	0.0449915	0.0317264	0.0130059	0.0126432	0.0374566	0.0440165	0.0419572	0.0292802	0.0386163	0.0483043	0.0352693	0.0384372
566					47.946	133.991			0.0556683	0.0603077	0.0700211	0.0958935	0.190475	0.342946	0.0781121	0.328957	0.145666	0.136054	0.186619	0.171092	0.0990303	0.097174	0.186128	0.141508	0.128817	0.16526	0.0208808	0.070008	0.23775	0.0495852	0.0514769	0.0698977	0.178603	0.215163	0.108438	0.0739002	0.0407178	0.219839	0.0568144	0.0342952	0.0112772	0.0508826	0.0255374	0.165864	0.0622844	0.180145	0.0661117	0.10091	0.076654
567					48.0625	136.948			0.073321	0.0939606	0.0471884	0.0860827	0.108373	0.0837971	0.0741715	0.0745741	0.0914924	0.0830361	0.0768096	0.0771286	0.0776654	0.0782897	1.85264e-05	0.0583918	0.0583498	0.0748817	0.0846007	0.0843139	0.0890186	0.0860057	0.088478	0.0840274	0.0737595	0.0865495	0.0795621	0.0888524	0.0746071	0.122371	0.083794	0.0759411	0.107839	0.0663665	2.00902e-05	0.0687326	0.0842482	0.10639	0.0682737	0.0799583	0.0702614
570					48.1241	79.0294			0.0127276	0.0110082	0.013393	0.0106366	0.0114883	0.00866762	0.0138142	0.0122029	0.0113886	0.012173	0.0116447	0.014145	0.0169669	0.0122549	0.0129704	0.0140154	0.0125289	0.0105798	0.0143111	0.0118207	0.0155153	0.016433	0.0112939	0.0118431	0.013839	0.0154755	0.010392	0.0187936	0.0189834	0.0260183	0.0122305	0.0134837	0.00813041	0.0162449	0.0140058	0.0162224	0.0172469	0.0132263	0.0135829	0.0122013	0.0116106
572					48.6065	238.076			0.00362329	0.000273938	0.00116723	1.90583e-05	0.00331344	1.86706e-05	0.00238829	0.00338308	0.000358394	0.000509679	0.00118078	0.000684144	0.00501087	0.00223331	0.00171923	0.000683301	0.0016704	0.00191317	0.00341672	0.00281888	0.00133527	0.00209649	0.00166605	0.000446215	0.00230488	2.00662e-05	0.00244226	0.0025914	1.92914e-05	0.00426096	1.92234e-05	0.00370968	0.00352789	0.00163616	0.00109066	0.000535031	0.000765388	0.039825	0.00244606	0.000816569	0.00307704
573					48.8751	126.03			0.0747821	0.0435244	0.0316315	0.0350131	0.0361914	0.0303987	0.0353914	0.0241019	0.0484739	0.0422506	0.0300191	0.0818251	0.0346306	0.0367974	0.0353625	0.0739808	0.0639418	0.0288295	0.0421106	0.0795052	0.0442863	0.0422673	0.0736274	0.0439555	0.0596699	0.0727009	0.0419832	0.0821468	0.0776832	0.0378989	0.042269	0.0504506	0.0488296	0.0313309	0.0862914	0.0773664	0.0463057	0.0422695	0.0896449	0.0408924	0.0394507
574			3,4-Dihydroxymandelate	5.59661	49.0766	185.154			0.0633586	0.0664294	0.0703424	0.0679262	0.0704232	0.0747587	0.0677146	0.0709346	0.100285	0.0718463	0.0778584	0.118189	0.0587011	0.075738	0.0655817	0.078559	0.107002	0.0884524	0.0647902	0.0801483	0.0804884	0.0658889	0.0812592	0.0631478	0.0818398	0.155239	0.0659835	0.0708147	0.0668945	0.0740478	0.0881005	0.0380894	0.0444453	0.0597164	0.0751815	0.152835	0.061305	0.0722109	0.074326	0.0811815	0.0538722
575					49.1405	102.019			0.0298845	0.0301749	0.0361128	0.034064	0.0258928	0.0323279	0.029914	0.0277441	0.0266493	0.106276	0.0296706	0.0355343	0.0259804	0.0325339	0.035544	0.0218552	0.034423	0.0343938	0.0295424	0.0340321	0.0537151	0.0308699	0.027197	0.0341617	0.0285894	0.044776	0.0314198	0.0340689	0.0275705	0.0299965	0.0312861	0.0416669	0.080033	0.0375288	0.0404385	0.0300701	0.0278476	0.0256772	0.0272709	0.0317651	0.0297905
577					49.333	73.0287			0.878661	0.943783	0.942812	0.940104	0.899712	0.916911	0.930449	0.88607	0.885598	0.921225	0.940401	1.57331	0.940484	0.970092	0.849267	0.952658	3.99185	0.929275	0.996213	0.982354	1.00594	0.955339	0.991421	0.982072	0.987773	1.00862	0.975419	0.966874	0.847857	0.901942	1.01247	0.720952	0.886644	0.92341	0.932492	0.999874	0.872957	0.82798	0.859979	0.991123	0.815671
578					49.4116	98.024			0.220287	0.237618	0.212749	0.226129	0.203407	0.215621	0.222453	0.197794	0.0489895	0.221219	0.159127	0.244322	0.197965	0.157054	0.195869	0.210974	0.244296	0.367176	0.257894	0.144705	0.443116	0.24789	0.22081	0.215666	0.234455	0.219803	0.198532	0.258657	0.1565	0.229919	0.378147	0.21524	0.798988	0.241663	0.248984	0.251371	0.175126	0.17375	0.183769	0.186924	0.232018
580					49.7319	287.039			0.0657715	0.0572436	0.0652236	0.0522727	0.0606685	0.0694319	0.0527934	0.0331011	0.12499	0.0638362	0.0763839	0.0253324	0.0641882	0.0576808	0.0557151	0.0717991	0.0271822	0.063972	0.0510421	0.0626787	0.0708631	0.0574782	0.0611118	0.0530018	0.0802531	0.0403513	0.0501917	0.0595504	0.075964	0.0768665	0.0727966	0.033932	0.0808087	0.0639082	0.0635051	0.0333172	0.0672692	0.0629486	0.0582728	0.059529	0.0599745
581					49.8325	258.008			1.83856e-05	1.91584e-05	2.0449e-05	0.000393973	0.00102469	1.86706e-05	1.90476e-05	0.00208108	0.00593557	0.000745714	0.000432194	0.00086881	0.0107774	0.00201058	0.00150475	1.96432e-05	0.0113702	0.00182236	0.00149983	0.00408023	0.00091748	0.00116286	0.00178925	1.93499e-05	0.000791122	0.00100047	1.94677e-05	0.000648402	0.000817365	0.000471791	0.000537434	0.00462395	0.00131715	0.000629586	0.01062	2.09168e-05	0.0148723	1.89433e-05	0.000901727	0.00881342	0.002201
583					49.9391	86.024			0.291939	0.369195	0.339977	0.36107	0.338067	0.34277	0.362795	0.310616	0.0596271	0.358608	0.215524	0.366455	0.326544	0.315488	0.30587	0.275685	0.399374	0.545072	0.375233	0.202637	0.66736	0.393077	0.327318	0.332726	0.367264	0.342206	0.312343	0.419395	0.798449	0.362698	0.786377	0.238506	1.23928	0.380299	0.397087	0.414748	0.270729	0.323991	0.336315	0.289181	0.359197
584					49.9869	206.039			0.26414	0.218779	0.231272	0.197539	0.230806	0.272747	0.187648	0.098461	0.453113	0.252187	0.364226	0.091947	0.266881	0.218912	0.235775	0.275172	0.12202	0.285143	0.213838	0.25317	0.289757	0.21593	0.214856	0.204201	0.439841	0.1571	0.201563	0.193346	0.299557	0.436273	0.310867	0.137278	0.331376	0.25093	0.258463	0.135981	0.282673	0.25418	0.287786	0.226003	0.254667
586					50.1094	88.0032			2.13786	1.95455	1.8517	2.00747	2.15842	2.10754	1.79123	1.82707	0.126011	2.23438	2.84814	1.71834	2.01255	1.88053	1.89436	1.6055	1.79227	2.82083	2.28988	1.60044	3.2398	2.31462	1.99428	1.91631	2.46303	1.92487	1.8593	2.39474	3.41293	2.04828	3.01446	0.928952	1.43189	2.31644	2.41943	1.85603	2.19911	2.07836	2.23319	1.75097	2.26234
587					50.1786	127.998			5.32726	5.83889	5.2267	5.46919	5.14026	5.41826	5.55901	4.86126	0.0781909	5.72357	3.31471	5.81425	4.77525	4.74473	4.68693	4.84188	6.29994	8.27867	5.82064	3.01975	9.87965	6.18957	5.15527	5.14891	5.76858	5.55929	4.78089	6.47496	7.31495	5.58095	8.83539	3.41955	18.5793	5.98777	6.17446	6.30308	5.05062	5.09727	5.21246	3.4001	5.64683
588					50.1923	175.488			0.0182765	0.0198352	0.0126632	0.0160782	0.0146907	0.0173766	0.014023	0.0163691	1.88185e-05	0.0230704	0.0128217	0.01737	0.020304	0.0150743	0.0127955	0.0178865	0.0157316	0.014685	0.0201637	0.0167555	0.0193749	0.0208285	0.0173042	0.0162956	0.0261888	0.017127	0.0172171	0.0231851	0.0235351	0.0198425	0.0167524	0.0011091	0.0181651	0.0239945	0.0205143	0.0194934	0.0181566	0.0196681	0.0199785	0.0138922	0.0234029
589					50.2146	234.034			0.0154971	0.0189685	0.0159097	0.0144733	0.0567024	0.0153069	0.0219572	0.0143193	0.0148638	0.0315314	0.0192589	0.0106571	0.0129986	0.0147356	0.0151653	0.0211791	0.0101463	0.0166979	0.0151058	0.0212775	0.0262118	0.0202101	0.0134521	0.0158862	0.0301458	0.0164036	0.0147347	0.0824116	0.0210328	0.0165067	0.0400677	0.0106096	0.0192639	0.0460393	0.016267	0.0110028	0.0394654	0.0486734	0.0236563	0.0207892	0.0140174
590					50.218	100.003			0.608944	0.686234	0.579391	0.632831	0.593934	0.59966	0.631303	0.539494	0.0775423	0.648316	0.394587	0.688528	0.549837	0.52843	1.08412	0.567127	0.736472	0.914344	0.695057	0.331179	1.13958	0.718084	0.608575	0.551352	0.609245	0.618547	0.544235	0.761481	0.431512	0.622122	0.988408	0.408004	2.03419	0.675744	0.720522	0.709044	0.588129	0.465391	0.639491	0.379204	0.643824
591					50.2578	188.02			1.25825	1.38815	1.24276	1.29156	1.24426	1.29451	1.29665	1.15853	0.0208737	1.38882	0.801723	1.37679	1.16069	1.13978	1.12206	1.14842	1.47705	1.50392	1.35884	0.901459	2.42584	1.45404	1.21799	1.20457	1.39275	1.31906	1.11706	1.54879	1.8032	1.34002	2.1061	0.796628	1.43883	1.40206	1.42155	1.47512	0.967626	1.22242	1.23633	1.02893	1.3228
592			Nitarsone	-12.5418	50.2638	248.041			0.0487446	0.0503801	0.0426313	0.0499624	0.0549588	0.0752765	0.0494309	0.0414529	0.00314453	0.0528109	0.0404172	0.0451434	0.0843993	0.0398832	0.0779946	0.0556501	0.050999	0.0876747	0.0529778	0.0661018	0.0379462	0.0861123	0.0466282	0.0520229	0.0511171	0.0427417	0.0761393	0.0619687	0.0492354	0.049323	0.0721851	0.043565	0.0913927	0.0817295	0.0543782	0.0501872	0.0373644	0.0440834	0.047936	0.0755114	0.0479821
593					50.3898	170.007			0.0156333	0.0198052	0.0195762	0.0186718	0.0186197	0.0177371	0.0209754	0.0155465	1.88185e-05	0.0171066	0.0337934	0.0245132	0.0347756	0.0276456	0.00977197	0.0159509	0.0329056	0.0312939	0.0196369	0.0259427	0.0324497	0.0191116	0.0209317	0.015625	0.0139769	0.0717343	0.0138432	0.0249682	0.0399375	0.0159543	0.0311551	0.00545386	0.0297334	0.0226356	0.0196189	0.0214505	0.0471998	0.0331939	0.0270852	0.0126116	0.0171089
594					50.4121	223.997			0.504501	0.546127	0.508175	0.548299	1.03978	0.575987	0.582991	0.581465	0.0326895	0.665259	0.523741	0.555955	0.591239	0.510239	0.912785	0.491766	0.577658	0.575553	0.799003	0.923654	1.2016	0.695697	0.603965	0.563956	0.707414	0.651865	0.505001	0.617447	1.14707	0.503109	1.10776	0.414819	0.598076	0.53569	0.636788	0.532098	0.517327	0.499046	0.468224	1.01072	0.642532
595					50.4123	130.058			0.676443	0.613458	0.728473	0.589191	0.515668	0.619678	0.582539	0.74501	1.74044	0.605159	0.618642	0.543186	0.470358	0.987909	0.458404	0.863539	0.412688	0.606458	0.645547	0.566468	0.736005	0.629459	0.615777	0.713315	1.39326	0.566445	0.813239	0.751465	0.771843	1.32032	0.70146	2.94015	2.0648	0.843719	0.407111	0.760198	0.65651	0.556991	0.444594	0.763137	0.378102
597					50.4624	152.002			0.0124029	0.0124648	0.00696778	0.0117507	0.0113223	0.0243458	0.0119185	0.0220226	0.0104789	0.0130634	0.013089	0.0137422	0.0120688	0.0116483	0.00981924	0.017681	0.0190173	0.0313508	0.0131727	0.0131953	0.0561459	0.0124994	0.0107053	0.0110711	0.0158569	0.0140895	0.0212825	0.00965407	0.00934619	0.0215763	0.00874384	0.00960933	0.00987358	0.0103158	0.0105956	0.0103261	0.0115354	0.024963	0.00708756	0.00875576	0.0121067
598					50.4695	225.994			0.156965	0.170816	0.165381	0.169002	0.201317	0.162882	0.162081	0.185718	0.00198167	0.174884	0.137094	0.178299	0.194816	0.164828	0.184046	0.151501	0.156685	0.124598	0.219914	0.265239	0.3158	0.185927	0.156981	0.171665	0.223567	0.203659	0.155871	0.226611	0.229677	0.156857	0.15524	0.122205	0.185508	0.197466	0.173334	0.178044	0.166409	0.160236	0.178197	0.150136	0.176679
599					50.5861	307.049			0.00467581	0.00461309	0.00348066	0.00457156	0.0051762	0.00767013	0.00330918	0.00574032	0.0164243	0.00615039	0.00544711	0.000550266	0.00609777	0.00574071	0.0049701	0.00712883	0.000667846	0.00983274	0.00618564	0.00520101	0.00884455	0.00393843	0.00546384	0.00809823	0.00917317	0.00316711	0.0048791	0.0034656	0.0109461	0.00834105	0.00936934	0.000386965	0.0019567	0.00401833	0.00491097	0.00347657	0.0063346	0.00468735	0.00701703	0.00800209	0.00449886
600					50.6324	83.0243			1.00143	0.651371	0.85295	0.842342	0.893701	0.938062	1.07096	0.952921	0.899972	0.852076	0.405984	0.54931	0.325515	0.58087	0.571208	0.957995	0.698226	1.06432	0.902029	0.901896	0.248033	0.591241	0.351313	0.314859	1.08408	0.748471	0.442485	0.277023	0.968408	0.570046	0.398387	0.391981	0.319936	0.278748	0.400502	0.476684	0.293695	0.282187	0.419579	0.168298	0.582061
602					50.9481	309.021			0.0110271	0.0208597	0.0189324	0.012438	0.016634	0.0152754	0.0198534	0.0166734	0.00345995	0.0113817	0.0110953	0.0126225	0.0184923	0.0112731	0.00849943	0.0147928	0.012481	0.0100853	0.0201137	0.00842691	0.00940796	0.0211062	0.0182468	0.013639	0.0019887	0.0162204	0.0101862	0.0239208	0.0177433	0.0158214	0.0154837	0.00632218	0.022871	0.0202434	0.00181948	0.0169024	0.0189092	0.0181954	0.0171438	0.0166911	0.0185054
603					50.9642	276.036			0.835496	0.743776	0.654895	0.635448	0.75701	0.822539	0.57166	0.707924	0.0164224	0.855754	0.900625	0.300029	0.867496	0.678094	0.751408	0.666486	0.346886	0.709521	0.780854	0.682738	0.820701	0.765282	0.696302	0.669675	1.36355	0.532619	0.659685	0.766748	0.856176	0.814982	0.791993	0.417922	1.07774	0.839906	0.870556	0.438588	0.906041	0.851753	0.931442	0.726669	0.850654
604					50.9915	411.079			0.0375422	0.0230949	0.0237868	0.0228828	0.0291561	0.0210502	0.0204157	0.0295921	0.10707	0.0322652	0.0646519	0.00477686	0.0427142	0.0291823	0.0328114	0.0347045	0.00585307	0.0376888	0.0253885	0.0372077	0.043892	0.0229388	0.0271973	0.025058	0.119535	0.0154438	0.0253916	0.0209229	0.0219891	0.088641	0.0499072	0.00201972	2.08717e-05	0.0314524	0.0351431	0.0109367	0.0383417	0.0369695	0.0456042	0.0316388	0.0365407
607					51.3235	142.998			0.607641	0.55449	0.591654	0.55215	0.720804	0.679308	0.502695	0.607126	1.13021	0.635407	0.948252	2.63148	0.742325	0.626408	0.622633	0.586994	2.92818	0.731026	0.553213	0.661053	0.758806	0.523709	0.565647	0.471645	0.919129	0.448843	0.524692	0.482971	0.702825	0.745383	0.763367	0.545179	2.82222	0.657695	0.668339	0.425772	0.730205	0.683618	0.755234	0.549087	0.684981
608					51.325	186.004			0.693249	0.611863	0.542137	0.507561	0.628237	0.631576	0.457014	0.558706	0.0135212	0.652485	0.730418	0.223954	0.670159	0.551393	0.59815	0.495507	0.275456	0.579905	0.606034	0.564841	0.670289	0.601824	0.554615	0.52686	1.1159	0.442087	0.552394	0.605177	0.667155	0.682614	0.638847	0.333737	0.818572	0.682635	0.711932	0.342257	0.716837	0.687932	0.735961	0.581742	0.645551
609			Etidronic acid	18.9338	51.3967	207.039			0.0380779	0.0278081	0.0266333	0.0261739	0.0333778	0.0309606	0.0275888	0.0337737	0.0682425	0.0362959	0.0486463	0.0132594	0.0383621	0.0279071	0.0305957	0.0303893	0.0168792	0.0389563	0.0297072	0.0363725	0.0418636	0.0302401	0.0280262	0.0288288	0.0692295	0.022638	0.0304301	0.0292817	0.0392124	0.0515362	0.0448093	0.0183823	0.0411695	0.0340745	0.0312257	0.0186088	0.0392224	0.0355618	0.0375161	0.0314071	0.0356985
610					51.4134	298.018			0.0311235	0.0317107	0.0273094	0.0259496	0.0285727	0.0290232	0.0203751	0.0224643	1.88185e-05	0.0280211	0.0338316	0.0133201	0.030727	0.0249277	0.0251847	0.026807	0.0126556	0.0291992	0.0258313	0.0237177	0.0288674	0.0260221	0.0252662	0.0226834	0.029452	0.0167018	0.0250888	0.030042	0.031979	0.0317503	0.0259937	0.00120782	0.034509	0.0244639	0.0315933	0.0174504	0.0291922	0.0299714	0.0276043	0.0215798	0.0273786
611					51.435	75.0079			0.222767	0.19429	0.206727	0.176415	0.218238	0.221621	0.187297	0.19087	0.319557	0.205775	0.265385	0.158209	0.203543	0.19668	0.203957	0.235446	0.159097	0.238833	0.214145	0.22438	0.238962	0.198269	0.193074	0.189875	0.310765	0.173634	0.201214	0.190891	0.243129	0.268653	0.263321	0.151831	0.259403	0.209649	0.217897	0.176685	0.237476	0.210295	0.217481	0.203567	0.210701
613			Perflutren	-18.0847	51.4652	189.023			0.0583826	0.0670218	0.0735369	0.0818436	0.0557683	0.078913	0.0871964	0.0698006	0.00684874	0.088626	0.0510699	0.094507	0.0720469	0.0670286	0.0668041	0.0697033	0.137756	0.0958916	0.0824789	0.117534	0.12478	0.0877069	0.0758131	0.0731994	0.0805743	0.141802	0.0653931	0.0963138	0.0716249	0.0593214	0.102532	0.0721865	0.105032	0.0814633	0.0902486	0.103566	0.0589031	0.071559	0.0723548	0.112859	0.0822545
615					51.5013	112.011			0.0435019	0.0445427	0.0507666	0.0357093	0.0425845	0.0442805	0.0359373	0.0445974	0.0864942	0.0403881	0.0668783	0.0255961	0.0476727	0.041463	0.0446289	0.0533691	0.0255867	0.0520479	0.0385767	0.0460984	0.0569327	0.0407249	0.0381005	0.0357195	0.0892187	0.0375456	0.0388808	0.0394375	0.0456397	0.0757208	0.0625307	0.0179086	0.0238027	0.0430491	0.0546636	0.0296528	0.0511808	0.0493131	0.0727128	0.0423742	0.0484847
616					51.5254	216.015			0.0669034	0.0630112	0.0599685	0.0509071	0.0662757	0.0736708	0.0548642	0.0568779	0.0035259	0.0817969	0.0852341	0.254444	0.0706112	0.0638564	0.0664951	0.0558933	0.304498	0.0527332	0.0655106	0.0626819	0.0650738	0.0705782	0.0563312	0.0519471	0.0974224	0.0529361	0.0570045	0.0610163	0.0781259	0.0715555	0.0699855	0.0415898	0.274528	0.0664848	0.077891	0.0469561	0.0788662	0.0735595	0.078404	0.0609888	0.0763066
617					51.5454	241.012			0.176117	0.119401	0.137264	0.149523	0.165066	0.149664	0.129676	0.186728	0.520244	0.170965	0.23476	0.0704568	0.192963	0.169112	0.179107	0.191584	0.069699	0.224611	0.171428	0.223932	0.225719	0.151282	0.16934	0.175515	0.336919	0.127943	0.167257	0.122136	0.186412	0.245973	0.246161	0.121465	0.109524	0.154435	0.166045	0.236798	0.178907	0.151142	0.162912	0.188761	0.177506
618					51.5565	185.009			0.0785003	0.054792	0.0646279	0.065368	0.0553057	0.0680094	0.0797344	0.0673488	0.181151	0.0876858	0.0824004	0.0173856	0.0535341	0.0489822	0.0562129	0.125402	0.0462156	0.0490428	0.0502634	0.0581546	0.0468572	0.0329115	0.0493733	0.0470836	0.0432246	0.0440726	0.0267035	0.0254691	0.0502878	0.048607	0.0397869	1.99849e-05	2.08717e-05	0.0354069	0.0323145	0.0580773	0.0432154	0.0358925	0.0358706	0.0354395	0.04902
620					51.646	379.052			0.0618066	0.0400996	0.0432022	0.0327966	0.0477971	0.0558567	0.0309	0.0425114	0.132789	0.0553718	0.123085	0.00867216	0.0613886	0.0543117	0.0479385	0.059841	0.0141844	0.0785565	0.0391537	0.0634361	0.0681578	0.044575	0.0409778	0.032246	0.157416	0.0231483	0.0394408	0.0359745	0.0697642	0.102712	0.0729707	0.00133515	0.0721927	0.0500927	0.0557472	0.0179095	0.0788375	0.0744481	0.0688236	0.0571059	0.0541977
621					51.6461	275.15			0.0322517	0.0333596	0.0322439	0.0250437	0.0362372	0.0139699	0.0377021	0.0227207	0.145837	0.0257233	0.0253668	0.0792431	0.0232133	0.000722826	0.0259175	0.0216833	0.0699151	0.0294399	0.0346358	0.0328686	0.0304842	0.00815177	0.0252872	0.0271336	0.0268938	0.0735894	0.0244016	0.0321981	0.0130008	0.0171375	0.0297937	1.99849e-05	0.00159638	0.0249248	0.0225012	0.0669154	0.0254942	0.020572	0.029798	0.0421999	0.0289392
624					51.6945	294.047			0.0169297	0.0149004	0.0109457	0.0125973	0.0168167	0.0172475	0.0106644	0.013922	0.00306777	0.0158106	0.0160828	0.0043711	0.0181632	0.0152283	0.0157884	0.0142887	0.00653199	0.0147147	0.0154366	0.0152148	0.0175116	0.0134461	0.013017	0.01343	0.0287667	0.0105295	0.0117665	0.0150962	0.016941	0.0164856	0.0170161	0.00787336	0.0190757	0.0162133	0.0160497	0.00730809	0.0185862	0.0178531	0.0173987	0.0148115	0.016152
626					51.9794	160.025			0.133518	0.180612	0.159698	0.177449	0.163696	0.161856	0.0492199	0.152583	0.0199689	0.179369	0.111442	0.191188	0.154455	0.147921	0.14931	0.129025	0.209621	0.0846054	0.176646	0.29527	0.0999429	0.196701	0.154548	0.157137	0.188306	0.179811	0.149267	0.209934	0.389259	0.119651	0.284173	0.105886	0.190957	0.187223	0.184266	0.196557	0.129234	0.158223	0.163054	0.140655	0.173696
628					52.0743	210.002			0.0682479	0.0791101	0.0786035	0.0710264	0.0660822	0.0744021	0.137566	0.057068	0.00101031	0.0738254	0.0566618	0.073917	0.0491955	0.0614515	0.0359097	0.0518429	0.173282	0.106334	0.0717888	0.0397015	0.124587	0.07525	0.0479445	0.0614	0.105805	0.0597316	0.0561329	0.0783778	0.0678039	0.0566213	0.0361918	0.0526787	0.174022	0.0596405	0.0773063	0.0630399	0.0488105	0.0654186	0.043433	0.0422116	0.0704955
629					52.1201	326.037			0.00956037	0.00954883	0.00816611	0.00574388	0.00577806	0.00769225	0.00598883	0.00623409	0.014876	0.0093213	0.0102816	0.00277407	0.00857263	0.00718131	0.00677759	0.00861084	0.00449605	0.00859459	0.00754256	0.00803694	0.00931563	0.00816146	0.00853781	0.00644459	0.013061	0.00540769	0.00744906	0.00766388	0.00637641	0.0112375	0.00893137	1.99849e-05	0.000577539	0.0109041	0.00809682	0.00475314	0.00878327	0.00820057	0.00883201	0.00857234	0.00896759
630					52.3669	456.149			0.00513831	0.00508246	0.00394253	0.00415105	0.00458701	0.00686274	0.00486481	0.00172598	1.88185e-05	0.0048935	0.00484323	0.00287687	0.00490952	0.0042432	0.00433288	0.00463964	0.00124382	0.00455288	0.00474041	0.00432597	0.00451687	0.00304138	0.00565182	0.00422176	0.00567511	0.00586523	0.00291485	0.00501258	0.0040086	0.0047272	0.0035479	1.99849e-05	0.00659534	0.00506921	0.00606305	0.00439758	0.00406719	0.0038847	0.0044996	0.00534627	0.00467553
631			Plutonium	24.6798	52.456	245.013			0.0188423	0.0159451	0.0136654	0.0120449	0.0175235	0.0114133	0.0125151	0.0134204	0.000290612	0.0169387	0.0167887	0.00573844	0.0198128	0.0137905	0.0179814	0.0127516	0.0110197	0.0156064	0.0187422	0.0144555	0.0216497	0.0159342	0.0149581	0.0121347	0.036893	0.0163603	0.0131473	0.015602	0.0191074	0.0210358	0.0160646	0.00161405	0.0235338	0.0164245	0.0169911	0.0089405	0.0177858	0.01586	0.0211399	0.013813	0.0167469
632					52.4607	169.123			0.0258183	0.0229581	0.0275398	0.0268575	0.0242184	0.0316528	0.0234625	0.0217456	0.0277472	0.0248727	0.0262969	0.0378111	0.0275268	0.0286052	0.0261205	0.0285484	0.0376956	0.0305034	0.0288063	0.0229436	0.0302897	0.0246519	0.0208137	0.027304	0.0280968	0.0574784	0.0288761	0.0266813	0.0246119	0.0204319	0.0251438	0.0243554	0.0151236	0.0207115	0.0284049	0.0491029	0.023453	0.0231921	0.0269747	0.0240356	0.0176509
634					52.4993	213.044			0.00432577	0.00823438	0.0171498	0.0146232	0.00920893	0.00189217	0.00384657	0.00205295	0.0042435	0.00598753	0.00239913	0.00258927	0.00229982	0.00698774	0.00116367	0.0197554	0.0320248	0.00616691	0.0128147	0.00693139	0.0137874	0.00670634	0.00874402	0.0122297	0.00348305	0.00218007	0.00677983	0.00665282	0.00199808	0.00280581	0.0128185	1.99849e-05	0.00286693	0.00847137	0.00312573	0.00987815	0.0408619	0.00350634	0.00356033	0.00572852	0.113991
635					52.6665	347.154			0.00674445	0.00732299	0.00675238	0.00478627	0.00679661	0.00600672	0.00663641	0.000776669	1.88185e-05	0.00654662	0.00441533	0.00624912	0.00495015	0.00630129	0.00221092	0.0044145	0.00778337	0.00589795	0.0059489	0.00443958	0.00608436	0.00616715	0.00532064	0.00488336	0.00435881	0.00913606	0.00532388	0.00741487	0.00812317	0.00506225	0.00509103	1.99849e-05	0.000944675	0.00729408	0.00560228	0.0103806	0.00604881	0.00539761	0.00583945	0.00651365	0.00589174
636					52.6687	187.024			0.0288133	0.0352634	0.0388315	0.0308265	0.0384859	0.0285933	0.0221584	0.036186	0.0729738	0.0198937	0.0539173	0.0131187	0.0361238	0.0352836	0.0309571	0.0272011	0.0206597	0.0418239	0.0344313	0.0429149	0.0383703	0.0382474	0.01852	0.0315949	0.0787745	0.105118	0.0264418	0.0136019	0.0263465	0.0319566	0.0485539	0.00810972	0.0521747	0.0210737	0.0423549	0.0744266	0.0321513	0.032704	0.0211422	0.0298248	0.0329963
638					52.7187	346.151			0.0366778	0.0466607	0.0352411	0.0305344	0.0456086	0.0371394	0.0435129	0.0316186	0.0011138	0.0413858	0.029337	0.0448353	0.0376749	0.0447652	0.0335998	0.0287952	0.0489496	0.0328393	0.0516209	0.0340058	0.0429414	0.039478	0.0366127	0.0415733	0.0367839	0.0778276	0.0430562	0.0503469	0.0403051	0.025602	0.035701	0.0313922	0.000937464	0.0378547	0.0410427	0.0700939	0.0376002	0.0382884	0.0426225	0.0458262	0.036464
639					52.7493	331.14			0.0118339	0.00941379	0.0123933	0.00784182	0.0141892	0.0092202	0.011302	0.0110098	0.0120761	0.00985118	0.013755	0.00916073	0.00946027	0.0101999	0.00594647	0.00952301	0.00738755	0.0141638	0.0121517	0.0115286	0.0146653	0.0102419	0.00931764	0.0113865	0.0175559	0.0160358	0.0116329	0.0107069	0.0133964	0.0122475	0.0143096	0.00756925	2.08717e-05	0.0101306	0.0112791	0.0144058	0.0105284	0.0113232	0.0128768	0.0121807	0.00997306
641					52.8096	308.112			0.00516663	0.00760811	0.00766357	0.00733237	0.00947011	0.00575474	0.00986874	0.00164681	1.88185e-05	0.00708709	0.00511305	0.0124985	0.00517269	0.00685757	0.00519785	0.00680168	0.0139864	0.00496345	0.010118	0.00640932	0.00594986	0.00810271	0.00832266	0.0084607	0.00473278	0.0169174	0.00836327	0.0113905	0.00622695	0.00470841	0.00630932	1.99849e-05	2.08717e-05	0.00743931	0.00597926	0.0188011	0.00395667	0.00647716	0.00456421	0.00944074	0.00488127
642					52.9136	363.166			0.0391241	0.0321962	0.0319929	0.0328544	0.0346397	0.0327201	0.0350528	0.0339211	0.0763473	0.0362899	0.0445371	0.0212401	0.0313929	0.0321878	0.0252474	0.0458333	0.0154531	0.0388927	0.0382931	0.0412474	0.0361696	0.027332	0.0293809	0.0313817	0.0738782	0.0360659	0.0323813	0.0339345	0.0353827	0.0525865	0.0416089	0.0262489	2.08717e-05	0.0336771	0.0329961	0.0474071	0.0338549	0.0315243	0.0339406	0.0344686	0.0330134
643					52.9309	240.13			0.00474948	0.00517974	0.0073963	0.00181727	0.00644868	0.0041983	0.00764446	0.00381446	0.0058872	0.00616945	0.00486553	0.0102108	0.00336101	0.00793173	0.00603227	0.00643726	0.00718698	0.00324201	0.00554863	0.00555637	0.00531034	0.00626047	0.00450469	0.00505002	0.0028528	0.0105861	0.00502054	0.00701388	0.00455734	0.00688293	0.00325507	0.00534224	0.00124998	0.00530964	0.00296055	0.0107755	0.00596352	0.00411049	0.00453651	0.00422413	0.0055222
644					53.1692	222.992			0.0962726	0.128761	0.101666	0.0646871	1.33313	0.0945978	0.0728271	0.1069	0.554324	0.1313	0.132893	0.0593817	0.0485549	0.275831	0.380961	0.0682515	0.16466	0.0895044	0.602292	0.307232	0.0560557	0.519774	0.0392521	0.0834775	0.1241	0.279885	0.173041	0.0589182	0.109209	0.104181	0.041834	0.0586658	0.0502234	0.0361908	0.209503	0.0590878	0.11264	0.166227	0.108671	0.172446	0.125646
647					53.4418	318.083			0.137267	0.14145	0.125298	0.130478	0.115213	0.222598	0.126242	0.14391	1.88185e-05	0.146542	0.0934912	0.112751	0.120681	0.218326	0.105533	0.132115	0.0633336	0.095134	0.166544	0.100638	0.134972	0.132462	0.134531	0.159466	0.0752606	0.124281	0.160781	0.19256	0.34643	0.121054	0.114287	0.247369	0.329016	0.205878	0.0960627	0.15517	0.128831	0.136115	0.10874	0.147654	0.0928795
649					53.6699	339.022			0.0054426	0.00718185	0.0071048	0.00791476	0.00408473	0.00386303	0.00837358	0.00760889	0.0015116	0.00247234	0.00423613	0.00692447	0.00267332	0.00565889	0.00784562	0.00712962	0.0034559	0.00529113	0.0086625	0.00314447	0.00442592	0.00882759	0.00849713	0.00897219	0.00316365	0.0050816	0.00713067	0.00769792	0.00107835	0.00209856	0.00402535	0.0103514	0.000795948	0.00772321	0.00786514	0.00819704	0.00521953	0.00355909	0.00196559	0.00222482	0.00300671
650					53.7054	121.029			0.117388	0.112908	0.105346	0.123256	0.121356	0.137122	0.118141	0.129831	0.103301	0.129733	0.110672	0.150751	0.154954	0.14771	0.14482	0.135066	0.139521	0.119461	0.0636576	0.13872	0.13094	0.123635	0.125306	0.137601	0.111018	0.118126	0.140694	0.144706	0.112357	0.101583	0.111597	0.121615	0.140308	0.111916	0.157865	0.137036	0.129718	0.150832	0.135481	0.127254	0.143912
651					53.7183	262.02			0.100916	0.0950671	0.0857574	0.0547529	0.103973	0.0998835	0.0791258	0.0747163	0.00028487	0.0976179	0.103722	0.119378	0.0995466	0.0762723	0.0747276	0.10946	0.155767	0.145961	0.131249	0.0991687	0.133723	0.136828	0.112116	0.0847669	0.144983	0.0595884	0.118377	0.17402	0.352363	0.0966379	0.147636	0.0596826	0.146661	0.190698	0.102226	0.113979	0.189583	0.0967671	0.110382	0.116432	0.103059
652					53.9443	319.087			0.0162408	0.015405	0.0152809	0.01214	0.0134289	0.0135428	0.0141353	0.016968	1.88185e-05	0.0189221	0.011518	0.0132317	0.0151474	0.0262148	0.0120146	0.0185719	0.00840826	0.00981645	0.0202915	0.0117839	0.0163663	0.0188432	0.0140656	0.0206258	0.00893105	0.0143738	0.0181268	0.0227443	0.0144993	0.00887431	0.0137398	0.033181	0.040415	0.0262841	0.0110931	0.0188375	0.0158413	0.017079	0.0127146	0.0185485	0.0129488
653					53.9747	273.037			0.0102445	0.00989485	0.00795677	0.00653276	0.0101583	0.00459289	0.00788855	0.00507685	0.00328555	0.010079	0.00563996	0.00421608	0.011227	0.00705295	0.0077902	0.00599862	0.00535243	0.00902436	0.00764542	0.00711425	0.00952335	0.0101101	0.00547657	0.007974	0.00671064	0.00892285	0.00973794	0.0111	0.0070155	0.00239906	0.00807691	0.00088752	0.000990614	0.008535	0.00913012	0.00776114	0.0087647	0.00751551	0.0134376	0.00879397	0.00933232
654					54.4079	74.032			0.0205086	0.0511455	0.0228334	0.0219198	0.0219953	0.0213282	0.0240232	0.0209012	0.0211689	0.0153691	0.0211412	0.0482641	0.0194062	0.0259024	0.0194668	0.0204108	0.0136152	0.0186552	0.0221091	0.0215797	0.0160526	0.0240862	0.0239168	0.0252359	0.0294248	0.02394	0.0218307	0.0235306	0.0242274	0.0273043	0.0210285	0.0310319	0.018057	0.01954	0.0217451	0.0215376	0.0324481	0.0200372	0.0183002	0.0206351	0.0204532
655			DHAP(6:0)	16.0676	54.4588	269.212			0.00128363	0.00328907	0.00412544	0.00502904	0.00294379	0.0037308	0.00280043	0.0111378	0.00593174	0.00378914	0.00414247	0.0223422	0.00468953	0.00131789	0.00808683	0.00830786	0.00607172	0.00382494	0.00283754	0.00340266	0.00419206	0.00429816	0.00393034	0.00478374	0.00507542	0.00945655	0.00372844	0.00351344	0.00226745	0.014134	0.00213853	0.000767598	2.08717e-05	0.00308796	0.00298798	0.00778522	0.00414287	0.00505991	0.00480711	0.00359991	0.00343835
657					55.0861	197.953			0.013572	0.0147984	0.0116065	0.0167724	0.01891	0.0138555	0.0123825	0.0212618	0.00169374	0.014616	0.0128804	0.00928324	0.01989	0.0166277	0.0277665	0.0104362	0.00803227	0.0559997	0.0299484	0.0838764	0.0341218	0.0161374	0.0209112	0.0365033	0.0267107	0.0181188	0.0322548	0.0216202	0.0217378	0.0149028	0.0144318	0.0196491	0.0187233	0.0138085	0.0180431	0.0137807	0.0152901	0.0214806	0.0168712	0.0373283	0.0152456
659					55.7516	72.0083			0.013155	0.0142215	0.0298416	0.0109909	0.0123069	0.0135293	0.0143317	0.0129889	0.0185589	0.0119347	0.0140213	0.0103558	0.00995682	0.00925507	0.019815	0.0127872	0.0118736	0.0114558	0.0172132	0.0154043	0.0124567	0.00861998	0.0372406	0.00879627	0.0205417	0.0115057	0.0121459	0.00825277	0.0109575	0.0124274	0.0122989	0.0112898	0.00956147	0.013837	0.0243088	0.0129784	0.0126178	0.00761181	0.0142733	0.0138981	0.0126368
661			(2-phthyl)methanol	6.55549	55.9166	159.205			0.0331567	0.0329714	0.0344167	0.0352958	0.0285921	0.0209833	0.0317008	0.0202586	0.044239	0.0329436	0.0318426	0.0335413	0.0303553	0.0320834	0.0304622	0.0364448	0.0267155	0.031657	0.0358445	0.031449	0.034233	0.0338867	0.0317839	0.0370768	0.0475359	0.0338069	0.0308978	0.0346701	0.0229639	0.0406472	0.0321141	1.99849e-05	2.08717e-05	0.0324167	0.0319034	0.0359953	0.0311855	0.0326749	0.0303539	0.0316875	0.0331994
662					55.9787	122.975			0.0277765	0.0517614	0.025104	0.0495519	0.0543558	0.0262046	0.0324643	0.029167	0.0465002	0.033499	0.0286182	0.0464738	0.0429707	0.029048	0.0398321	0.0464834	0.0353901	0.0412084	0.0360816	0.0388595	0.0310835	0.0474377	0.037038	0.0439627	0.0400353	0.0323015	0.0397047	0.0356058	0.0388779	0.0376985	0.0329461	0.0743465	0.0505123	0.0220738	0.0542828	0.0451922	0.0252548	0.032321	0.011481	0.0199612	0.0369804
664					56.1879	244.01			0.122122	0.119223	0.0950929	0.0824789	0.157332	0.152396	0.0989883	0.176895	0.0115496	0.136675	0.154564	0.142989	0.124606	0.0980099	0.19472	0.227521	0.184001	0.126585	0.211187	0.0769268	0.223859	0.195734	0.171608	0.170931	0.414885	0.0808109	0.0901653	0.120702	0.166699	0.0760077	0.217741	0.103064	0.189192	0.132688	0.224003	0.0971095	0.230385	0.133774	0.189129	0.079642	0.142677
666					56.2389	156.189			0.0112634	0.0115276	0.0118801	0.0139687	0.0141739	0.0100332	0.0138191	0.00401599	0.0144936	0.0118382	0.0112704	0.0133244	0.0118318	0.0120179	0.011008	0.0131263	0.00358794	0.0106889	0.0129182	0.0118081	0.0127505	0.0128245	0.0124496	0.0151541	0.0175472	0.0141221	0.0128504	0.0150419	0.0105396	0.0146294	0.011948	1.99849e-05	0.0140775	0.00966561	0.0130203	0.0117341	0.0119618	0.0125276	0.0122859	0.0123256	0.011059
668					56.5767	149.024			0.0291491	0.0210398	0.0225415	0.0299142	0.0180316	0.0319466	0.028458	0.0353104	0.0453234	0.0299509	0.0375403	0.0478582	0.0206011	0.0165573	0.15976	0.0410652	0.030635	0.0184205	0.0366506	0.0252285	0.0298334	0.0291217	0.0276249	0.0290235	0.0214708	0.015506	0.0365907	0.0485296	0.0166968	0.0290107	0.0282083	0.048249	0.029118	0.0311288	0.0402344	0.0345865	0.0376021	0.0194149	0.0295716	0.0260147	0.0307641
669			5-Tetrazolyl-glycine	-5.70439	56.6191	144.111			0.0143932	0.0143321	0.0177578	0.0185238	0.0167454	0.00889243	0.0181672	0.0130952	0.0159972	0.0198981	0.0218988	0.0271802	0.00800403	0.0221425	0.0083917	0.018141	0.0530633	0.0112934	0.0206475	0.0146631	0.0118733	0.0173119	0.0218311	0.0216738	0.0234556	0.0564851	0.0251447	0.0172982	0.0148399	0.0139011	0.0144826	0.0141601	2.08717e-05	0.0202305	0.0174613	0.0450013	0.0205408	0.0120184	0.0146268	0.0191653	0.0146818
672					57.3358	239.031			1.83856e-05	1.91584e-05	2.0449e-05	1.90583e-05	0.0101483	0.0063099	1.90476e-05	1.88843e-05	1.88185e-05	1.89671e-05	1.85254e-05	0.253661	1.89706e-05	1.90881e-05	1.85264e-05	1.96432e-05	0.127674	0.0114717	2.01932e-05	1.92966e-05	2.01329e-05	0.0562898	1.94618e-05	1.93499e-05	0.0558783	0.146496	1.94677e-05	0.0474666	1.92914e-05	2.0471e-05	1.92234e-05	1.99849e-05	2.08717e-05	1.98659e-05	2.00902e-05	0.109755	1.9328e-05	1.89433e-05	1.97679e-05	0.0394633	1.89443e-05
673					57.3971	84.0083			0.0471936	0.0400139	0.0375219	0.0642499	0.0306283	0.0470639	0.0331759	0.0342537	0.0378278	0.0432977	0.0361505	0.0217434	0.0379151	0.046157	0.0342345	0.0402098	0.0247096	0.0380465	0.0401539	0.0549912	0.0472339	0.047109	0.0339771	0.0332975	0.048982	0.0366047	0.0171921	0.046177	0.0392931	0.0385316	0.0398513	0.0567039	0.0230733	0.0487384	0.0362179	0.0376463	0.0348134	0.0411621	0.0462833	0.0377186	0.0376963
675					57.6561	280.044			0.00872038	0.0114192	0.0107867	0.0105284	0.00829193	0.00840269	0.00849695	0.00640599	1.88185e-05	0.0110756	0.00897711	0.00324562	0.0111042	0.0227165	0.007689	0.0107186	0.00177799	0.0100909	0.0128732	0.00790343	0.0139574	0.00749797	0.0126105	0.0131356	0.00559868	0.00737005	0.0166965	0.0215421	0.0107574	0.00601961	0.0140513	0.0103079	0.0129085	0.0160462	0.00845486	0.0124645	0.012392	0.011431	0.00671892	0.0121283	0.00792508
680					58.4713	467.193			0.00832653	0.00929175	0.0085733	0.0117613	0.00884567	0.00505699	0.00965773	0.00473857	0.0016939	0.0097941	0.0146143	0.0337987	0.00584281	0.0065303	0.00819232	0.010631	0.0629449	0.0059688	0.00541637	0.010511	0.0042388	0.00870138	0.0128176	0.00464517	0.0147044	0.0213768	0.00573352	0.00715514	0.0125415	0.00676134	0.00685979	1.99849e-05	2.08717e-05	0.00936156	0.00685391	0.0299421	0.0105611	0.00777273	0.00889285	0.00411177	0.008662
681					58.4869	482.203			0.0430462	0.0597829	0.0408583	0.0614147	0.0455402	0.0276689	0.0412989	0.027378	1.88185e-05	0.0501439	0.0677413	0.0373742	0.0360184	0.0647604	0.0414957	0.035175	0.0748079	0.0352212	0.048119	0.0541866	0.043337	0.061379	0.0827494	0.045063	0.056163	0.147541	0.0531806	0.0399867	0.0702797	0.0258914	0.0496464	1.99849e-05	0.0552073	0.0556883	0.0538379	0.0911771	0.0852517	0.0477901	0.0512276	0.040988	0.0478823
684					58.6448	182.118			0.0346389	0.0346512	0.0392014	0.0195935	0.0174184	0.0574028	0.0229479	0.0896045	0.0439816	0.0409749	0.0507203	0.110954	0.0632281	0.0416081	0.0669244	0.0688525	0.0478868	0.0594012	0.0326874	0.0383808	0.0415299	0.0582342	0.0248482	0.0229289	0.042507	0.0441472	0.0345909	0.0219284	0.0291727	0.128582	0.0446435	0.0433478	0.00358009	0.0170962	0.0457238	0.0681981	0.0224102	0.0441372	0.034643	0.027089	0.0238336
685					58.6868	303.072			0.0473286	0.0407207	0.0465713	0.0302029	0.0461563	0.0404827	0.0353159	0.0397707	0.00382455	0.0415491	0.0561657	0.0543329	0.0392123	0.0708716	0.0317434	0.0355876	0.041924	0.0466779	0.0436721	0.0377628	0.0596198	0.036206	0.0339387	0.0355725	0.0263914	0.0358377	0.050996	0.0497341	0.0552882	0.0184835	0.0558943	0.0299937	0.0570958	0.0560409	0.0281484	0.0476922	0.0494179	0.0454539	0.0402737	0.0483467	0.0305153
686					58.7465	145.014			3.81133	2.92805	2.86064	2.91623	5.83126	4.11777	2.51769	3.01617	5.73472	3.36701	6.37828	3.37189	5.91805	2.78205	2.83908	3.28135	2.50166	5.82316	2.64511	5.55672	5.39868	2.75014	2.78288	2.23252	4.17616	2.67992	3.30118	2.88022	3.98614	2.73415	3.30888	1.75452	3.99951	4.09586	4.0807	2.28315	3.17383	3.48099	3.73737	5.32823	3.50462
687			4-Amino-2-methyl-5-(phosphooxymethyl)pyrimidine	19.7772	59.01	220.147			0.115834	0.141809	0.118771	0.191327	0.109099	0.0759261	0.120731	0.118599	0.124796	0.138885	0.167228	0.174906	0.0948659	0.130003	0.125076	0.142734	0.301536	0.0941737	0.133724	0.157386	0.11372	0.154838	0.243056	0.139169	0.183364	0.393886	0.139519	0.106815	0.165242	0.100264	0.119647	0.0962096	0.138143	0.168387	0.140111	0.318457	0.189783	0.120331	0.104991	0.11176	0.139325
688					59.0755	294.179			0.155256	0.19255	0.158386	0.29743	0.136335	0.110986	0.165853	0.183145	0.187316	0.19437	0.235363	0.242798	0.127267	0.186198	0.171664	0.202851	0.395986	0.130107	0.178845	0.224406	0.153054	0.209303	0.326035	0.199469	0.259202	0.571173	0.200641	0.140964	0.204613	0.142769	0.161742	0.136927	0.182538	0.227893	0.187601	0.446695	0.254062	0.16228	0.158097	0.145459	0.182931
689					59.2209	236.105			0.51461	0.647985	0.52712	0.884751	0.498166	0.367101	0.549667	0.552621	0.52915	0.624689	0.770313	0.778597	0.417827	0.605354	0.542073	0.636119	1.31491	0.409522	0.584291	0.684904	0.510499	0.70037	1.02769	0.605112	0.850136	1.731	0.630569	0.493564	0.706262	0.437112	0.567546	0.431516	0.019341	0.707233	0.58828	1.38722	0.822454	0.515249	0.510813	0.465477	0.59947
691			5-amino-1-(5-phosphonato-D-ribosyl)imidazol-3-ium	-14.2819	59.2801	295.183			0.00825276	0.00484767	0.00980166	0.0163194	0.00734009	0.00456815	0.00783653	0.00481038	0.0122493	0.0116499	0.0119421	0.0117091	0.00569521	0.00665539	0.00845576	0.0118507	0.02066	0.0069055	0.00978841	0.0132195	0.00963711	0.0129972	0.0184629	0.0103081	0.0180148	0.0340788	0.00908708	0.00900356	0.00926193	0.00794012	0.00831782	1.99849e-05	2.08717e-05	0.0132907	0.0106781	0.0291614	0.0113582	0.00833394	0.010502	0.00820891	0.00934547
692					59.3291	131.059			0.164631	0.156363	0.1673	0.156895	0.156419	0.138727	0.142857	0.202492	0.142882	0.153288	0.178249	0.172157	0.142591	0.271802	0.109396	0.202509	0.102068	0.170874	0.190717	0.160129	0.202786	0.168996	0.154996	0.195102	0.117607	0.165281	0.230771	0.212096	0.192202	0.105662	0.211138	0.251117	0.171021	0.222562	0.126948	0.210396	0.178219	0.167616	0.125543	0.193692	0.121832
693			Isopentenyl phosphate	-5.37837	59.3412	167.119			0.00891733	0.00987234	0.00851054	0.00313904	0.00785615	0.00757986	0.00868691	0.009942	0.0166663	0.0081978	0.00844492	0.00836607	0.0100281	0.0105991	0.00706911	0.0110465	0.0101343	1.83879e-05	0.0141259	0.0158772	0.0089755	0.0126105	0.0101503	0.0135898	0.0140297	2.00662e-05	0.0101352	0.00940356	0.00398016	0.0130231	0.0120984	0.00130782	0.010435	0.00194244	0.00933988	0.0123039	0.0115456	0.00925191	0.00601347	0.0105836	0.00580888
694					59.3734	101.06			0.39522	0.410613	0.408765	0.408138	0.389809	0.35774	0.392353	0.406274	0.431677	0.383001	0.422444	0.415929	0.379624	0.658532	0.348893	0.536685	0.734858	0.373923	0.451997	0.30704	0.463601	0.422655	0.415735	0.46638	0.405923	0.453525	0.489673	0.499859	0.38627	0.386646	0.518184	0.576046	0.512326	0.584163	0.363521	0.535813	0.448681	0.403019	0.359198	0.464655	0.342148
695					59.3803	229.058			0.01469	0.0178289	0.0167414	0.0257395	0.0095444	0.0086707	0.0314315	0.027236	0.0575869	0.0155064	0.0333369	0.0336313	0.0079766	0.0153634	0.0324819	0.0387447	0.0111392	0.013255	0.0274026	0.00913692	0.0147582	0.0203772	0.0261161	0.0238655	0.0103766	0.0180171	0.0226726	0.0220434	0.00332001	0.00856818	0.0169212	0.0358152	2.08717e-05	0.0204063	0.0235636	0.0187654	0.0149475	0.0137589	0.0137694	0.00978554	0.0107503
696					59.5423	213.15			0.0120442	0.010306	0.019744	0.011729	0.00758763	0.0183188	0.0113667	0.0156248	0.0127646	0.0105898	0.0128173	0.0213498	0.0114935	0.0114229	0.0134581	0.0184147	0.0166086	0.0189561	0.0101785	0.0138238	0.0109678	0.0127864	0.0152501	0.011743	0.0102024	0.0214156	0.0155282	0.0108388	0.00560082	0.0215439	0.0242069	0.00462969	0.011884	0.00713087	0.0123338	0.0226112	0.0120934	0.0140059	0.0114338	0.0108393	0.0134892
697					59.6087	211.059			0.0585206	0.0610623	0.0665049	0.0667119	0.0539463	0.0500599	0.0519181	0.0710299	0.0440624	0.0559895	0.0560989	0.0382889	0.0527023	0.0931836	0.0337895	0.0728515	0.0243677	0.0554592	0.0703722	0.0410054	0.0728772	0.0598146	0.0435376	0.0736916	0.0420271	0.0536231	0.0759881	0.0787585	0.0703044	0.0389897	0.068418	0.0278283	0.0599496	0.0868701	0.0379609	0.0705023	0.0647136	0.0559736	0.0354008	0.0665109	0.0442605
698					59.6483	281.101			0.0129968	0.0119882	0.0114353	0.0121624	0.01108	0.00696262	0.0100851	0.0152393	0.00775021	0.0110034	0.0123088	0.00793427	0.00905391	0.0289513	0.0064959	0.020278	0.00428219	0.0102787	0.0142657	0.00422304	0.0131176	0.0138185	0.00984557	0.013985	0.0063887	0.00834199	0.0232155	0.0198493	0.0143671	0.00964836	0.014893	0.0248781	0.014633	0.0260387	0.00616971	0.0168639	0.0156212	0.00212743	0.00431574	0.0154909	0.00612281
699					59.6733	127.003			0.171519	0.144748	0.127618	0.107051	0.0582507	0.199061	0.130342	0.131455	0.19278	0.178482	0.106632	0.160842	0.148506	0.0803737	0.136463	0.03975	0.261044	0.256545	0.12428	0.147549	0.162221	0.121806	0.112064	0.0933014	0.188656	0.0986212	0.120722	0.136494	0.183326	0.142353	0.182912	0.059604	0.187371	0.15116	0.091962	0.0832558	0.15013	0.212615	0.229265	0.126528	0.210698
701			N-debutylhalofantrine	18.6586	60.3822	445.333			0.00091123	1.91584e-05	0.00275764	0.000681514	0.000332183	1.86706e-05	0.0016815	0.00120547	1.88185e-05	0.000378242	0.00606035	2.0297e-05	1.89706e-05	0.00460185	0.00180269	1.96432e-05	0.00333326	0.0029175	0.00950272	1.92966e-05	0.00393444	0.000629424	0.00314877	0.000296601	2.04141e-05	0.00106338	0.00478433	0.000536313	1.92914e-05	2.0471e-05	0.00222992	0.0014458	2.08717e-05	0.00246574	0.00203042	0.000278413	0.00483266	0.00184099	0.00270256	1.95519e-05	0.000427797
703					60.6741	557.458			0.00104019	1.91584e-05	0.0028116	1.90583e-05	0.000618598	0.00167165	0.00110605	0.00332436	1.88185e-05	0.000744146	0.0075765	0.000426098	1.89706e-05	0.000581943	0.000980066	1.96432e-05	2.00038e-05	0.00223849	0.00781546	1.92966e-05	0.00239708	1.95128e-05	0.00285881	1.93499e-05	0.000717628	0.00110955	0.00269808	0.000395015	1.92914e-05	0.00124376	0.00165257	0.000608442	2.08717e-05	0.000697409	2.00902e-05	2.09168e-05	0.000683997	0.00106548	1.97679e-05	1.95519e-05	0.00172565
706					60.7773	243.992			0.0414287	0.0461209	0.0362892	0.0295604	0.0582552	0.0450726	0.0525398	0.0682944	0.0114412	0.0629174	0.059422	0.0394755	0.0502019	0.0416147	0.152042	0.0336601	0.0786872	0.0559172	0.0374454	0.0350574	0.045291	0.0355867	0.0300063	0.0219796	0.0471741	0.0349491	0.0362951	0.0461032	0.0603503	0.0276261	0.06834	0.0119537	0.0705606	0.0859399	0.107419	0.047217	0.0490616	0.0582258	0.0745968	0.0408317	0.055955
708					60.8412	87.008			0.454297	0.405576	0.528126	0.36593	0.460484	0.484914	0.429842	0.48922	0.625026	0.492041	0.528762	1.39382	0.558229	0.459231	0.432545	0.515001	0.652651	0.496933	0.48104	0.469301	0.457823	0.534538	0.475955	0.405484	0.5071	0.644693	0.452145	0.602558	0.460738	0.5596	0.468273	0.589932	0.445038	0.590443	0.491174	0.611299	0.439496	0.472782	0.476649	0.581128	0.543527
709			Diethylphosphoric acid	-9.57345	60.8662	155.107			0.0747642	0.0787144	0.0784449	0.0411024	0.0439475	0.0667268	0.0469765	0.0505744	0.0650398	0.0416508	0.0508428	0.091621	0.0395203	0.0552837	0.0409446	0.0923445	0.0959189	0.0532748	0.0463388	0.0508124	0.0509002	0.0644056	0.0559125	0.0456375	0.0639606	0.116448	0.0548	0.0694188	0.0374251	0.0552702	0.091417	0.0506652	0.0472574	0.0351101	0.0589626	0.182111	0.0295688	0.0410889	0.0451591	0.0650949	0.0441629
711					60.9121	78.9181			14.0825	24.1364	17.0708	20.6288	16.899	9.13668	15.6363	11.9966	26.1831	14.5429	9.38464	9.91795	17.1833	5.37408	17.3099	14.4707	15.7699	12.6668	12.4205	26.041	16.8271	24.422	18.3433	18.1244	11.347	8.88899	11.2411	10.1505	21.3068	8.54219	7.57096	15.4064	12.4745	4.72543	17.942	16.0888	15.9525	13.1486	15.0572	21.6448	10.5991
714					61.5508	415.115			0.00619802	0.00396574	0.00719101	0.00785815	0.00318763	0.00691626	0.0109803	0.0067072	0.000621708	0.00532236	0.00495871	0.00651127	0.0105705	0.0044486	0.00551604	0.00467496	0.00568685	0.00463975	0.00276965	0.00544402	0.00407584	0.00402572	0.00601924	0.00631702	0.00272733	0.00614559	0.00727779	0.0108823	0.00477498	0.00636605	0.00303423	0.00688553	0.00326599	0.00475375	0.00459829	0.00615107	0.00581244	0.00515822	0.0038644	0.00450137	0.00702615
716					61.7629	178.043			0.0507042	0.0430917	0.0275488	0.0336545	0.0400342	0.0461461	0.0373893	0.0289018	0.0978233	0.0473709	0.0548208	0.0624433	0.0484962	0.0445938	0.0380596	0.0399959	0.0541302	0.0487343	0.0411595	0.0507109	0.0453498	0.0427066	0.0311426	0.0246285	0.0421543	0.0502742	0.0353904	0.0255814	0.0581723	0.0230537	0.0497839	0.0312336	0.0374032	0.0394153	0.0291585	0.0424243	0.0502825	0.0435518	0.0530231	0.0490383	0.0456435
717					61.8327	208.014			0.00787572	0.00784319	0.00911	0.0099384	0.0077084	0.00637435	0.00760879	0.00937243	0.00860162	0.00892055	0.00742417	0.00784571	0.00789627	0.00808106	0.00793168	0.00973096	0.00891809	0.00616836	0.00811581	0.00674115	0.00928135	0.0090272	0.0127275	0.0101273	0.00675792	0.0101759	0.00855573	0.00826371	0.00843572	0.00769187	0.00779131	0.00193744	0.00190653	0.0102476	0.00898487	0.00795321	0.00757163	0.00675205	0.0104247	0.00626664	0.0089771
719					61.8777	284.962			0.0789055	0.102803	0.101717	0.0916612	0.0854535	0.0577066	0.0713998	0.0526733	0.103366	0.076001	0.0655255	0.0375379	0.0937567	0.0306536	0.0825114	0.072037	0.0718561	0.0710169	0.0599574	0.128517	0.091731	0.109185	0.0863799	0.072301	0.081961	0.0418571	0.0614449	0.0518559	0.113379	0.0520567	0.0485194	0.0529328	0.0823576	0.0352046	0.091467	0.0658702	0.0929263	0.0777116	0.093365	0.0956564	0.0626906
720					61.8838	286.96			0.0788807	0.107911	0.104008	0.0842071	0.0894366	0.0391312	0.0687431	0.0551577	0.099525	0.0840993	0.0647253	0.0366815	0.0892201	0.0364639	0.0962705	0.0768334	0.0691067	0.0704931	0.0589881	0.120722	0.0905938	0.105893	0.0884242	0.0718637	0.0751021	0.0429801	0.0671035	0.0498283	0.117098	0.0463516	0.0503985	0.0572999	0.0172353	0.0421607	0.0967495	0.0677533	0.0853801	0.0811714	0.089028	0.0961825	0.0568903
722					61.8914	177.04			0.798231	0.76106	0.688111	0.594721	0.876716	0.846075	0.677088	0.656587	1.61751	0.804823	0.966791	1.06011	0.855033	0.760586	0.722099	0.683043	0.960638	0.850939	0.726844	0.839072	0.84516	0.751807	0.666264	0.549538	0.717827	0.934868	0.6646	0.777798	0.926052	0.495755	0.87113	0.452312	0.719366	0.699526	0.756003	0.76572	0.879545	0.832795	0.870369	0.814318	0.817565
723					61.8936	267.946			0.290017	0.558817	0.292858	0.3626	0.45459	0.210596	0.287832	0.249139	0.00211563	0.34832	0.249826	0.167572	0.447292	0.163791	0.377162	0.205823	0.30959	0.375309	0.325327	0.52349	0.457104	0.486928	0.338234	0.350858	0.238147	0.248046	0.306215	0.271427	0.567853	0.12563	0.255359	0.219411	0.359586	0.134756	0.412403	0.288148	0.441765	0.353494	0.392144	0.506996	0.254123
724					61.8965	269.944			0.299426	0.553459	0.295889	0.348634	0.449247	0.206176	0.285555	0.245747	0.000279817	0.349373	0.253431	0.164069	0.45574	0.162542	0.386268	0.208739	0.296113	0.369299	0.31539	0.516476	0.451687	0.462995	0.338178	0.356644	0.240002	0.241977	0.312112	0.274623	0.553717	0.131962	0.246967	0.224021	0.346787	0.137323	0.399316	0.289283	0.444664	0.351832	0.389391	0.500985	0.249302
725					61.9881	167.851			0.0533878	0.0558505	0.0590255	0.0575668	0.0416893	0.0414205	0.0402335	0.033368	0.0168529	0.0430805	0.0294044	0.0376513	0.0449353	0.0202007	0.0511328	0.0428738	0.0433907	0.0289745	0.0319794	0.0448144	0.0317505	0.0688853	0.0400419	0.0297184	0.0166832	0.0207582	0.031273	0.0327017	0.0428539	0.00508848	0.0196365	0.0407623	0.0365418	0.0184	0.0448547	0.0361122	0.0357897	0.0408897	0.0587194	0.0409537	0.0322827
726					61.9901	169.849			0.0768885	0.0748488	0.0762827	0.0793823	0.0561783	0.0570835	0.0597419	0.0417054	0.0248281	0.0596523	0.0429543	0.0507729	0.0552992	0.0279204	0.0722272	0.059353	0.0561404	0.0394473	0.0423422	0.0566305	0.0436352	0.100213	0.0589761	0.0433943	0.0238409	0.0300856	0.0408907	0.0475886	0.0620307	0.00656412	0.0278101	0.0570759	0.0504045	0.0283299	0.0626656	0.0549224	0.0520788	0.0564572	0.0809615	0.0591883	0.0414727
728					62.2405	80.9161			16.168	27.7095	19.9387	23.7633	19.5225	10.5917	18.0764	14.0272	30.3573	16.6967	11.0929	11.4318	19.8479	6.17124	19.9744	16.6498	18.5675	14.7651	14.2146	30.1774	19.2821	27.806	21.0412	20.9705	13.1417	10.3246	13.0332	11.8494	24.179	9.90944	8.871	17.8259	14.7043	5.41223	20.4328	18.7936	18.209	15.3919	17.1022	25.0882	11.9302
730					62.6018	171.847			0.0199914	0.0201568	0.0222675	0.0189578	0.0175265	0.0104571	0.0164621	0.0122248	0.0079475	0.0190327	0.010222	0.0122707	0.0149478	0.00666383	0.0183774	0.0175128	0.00779558	0.0108851	0.0104472	0.0159377	0.011621	0.0277935	0.0147611	0.012305	0.00666954	0.00792296	0.0112321	0.0149875	0.01238	0.00151389	0.00740943	0.016269	0.0119302	0.00687606	0.0184437	0.0146925	0.012904	0.0145052	0.0253087	0.017011	0.00567233
731					62.6132	146.017			0.192066	0.148545	0.141389	0.127393	0.144421	0.219599	0.128889	0.149032	0.285543	0.176611	0.244158	0.15464	0.162321	0.260596	0.193522	0.175067	0.128528	0.182824	0.161319	0.250951	0.163892	0.136726	0.112954	0.112949	0.227958	0.138203	0.172838	0.148325	0.197277	0.140297	0.191614	0.0361595	0.0754476	0.205897	0.186235	0.118399	0.306631	0.172316	0.185211	0.14567	0.189209
732					62.6158	89.0236			0.505145	0.518843	0.681402	0.53319	0.537234	0.640859	0.547123	0.62079	0.681067	0.571558	0.622079	0.83655	0.610924	0.573104	0.578759	0.619626	0.764919	0.602306	0.558118	0.669088	0.623213	0.642131	0.584119	0.554374	0.537072	0.716593	0.601263	0.707807	0.757889	0.630274	0.650981	2.08395	2.11353	0.553332	0.553438	0.712356	0.576906	0.549335	0.519842	0.540655	0.61753
733					62.6305	180.827			0.0561788	0.114214	0.0698155	0.0996785	0.0764056	0.0195433	0.0599293	0.0451104	0.108427	0.05638	0.0292563	0.0335658	0.0745274	0.0133866	0.0704078	0.0567673	0.064577	0.0508625	0.0477537	0.121004	0.06782	0.10814	0.0741859	0.0781731	0.0470623	0.0287956	0.0462033	0.0343519	0.0852868	0.0288907	0.0243046	0.0612226	0.0448624	0.0129997	0.0749204	0.0666208	0.062928	0.0528522	0.0618251	0.10027	0.0355924
734					62.6338	184.823			0.0490705	0.107334	0.0623816	0.0884884	0.0650587	0.0165447	0.0619334	0.0365984	0.104645	0.0533135	0.0263245	0.035299	0.0683305	0.0137007	0.0703425	0.0529098	0.0645027	0.0484102	0.0429765	0.120115	0.0629737	0.0996433	0.074137	0.0722422	0.0403964	0.0280069	0.0425423	0.0316985	0.0945104	0.0276424	0.0202766	0.00330363	0.0450992	0.00924375	0.0741932	0.0686843	0.0597635	0.0498077	0.0568223	0.0915645	0.0328325
735					62.6541	268.95			0.0124069	0.0336981	0.00647626	0.00849869	0.0288481	0.00393773	0.0138206	0.00566082	1.88185e-05	0.00847376	0.00686692	0.00158628	0.0286683	0.00551749	0.0174224	0.00510649	0.00972557	0.0173953	0.00812411	0.0312834	0.0227455	0.0241693	0.0168207	0.0194999	0.00307937	0.006601	0.0178852	0.00969379	0.0339186	0.00442984	0.0143968	1.99849e-05	0.0104099	0.00739195	0.0239706	0.0120123	0.0241745	0.0188249	0.0243881	0.0294618	0.0123527
736					62.6618	182.825			0.119831	0.231307	0.137965	0.198449	0.148973	0.0596303	0.120185	0.102028	0.231389	0.11988	0.0622492	0.0631611	0.141506	0.027179	0.148736	0.116254	0.13889	0.107952	0.0973377	0.25363	0.139625	0.223376	0.158342	0.163237	0.09835	0.053833	0.090456	0.0732546	0.193797	0.0625819	0.0487102	0.133386	0.0896798	0.025484	0.161892	0.139397	0.127875	0.107646	0.124943	0.202033	0.0731221
738					62.6748	270.946			0.0193148	0.0335813	0.0284634	0.0239436	0.0280944	0.0145711	0.0288904	0.0203764	0.0315606	0.0212841	0.0189466	0.00935085	0.0283714	0.0114552	0.0263	0.0187375	0.029991	0.0238144	0.0227507	0.0335979	0.0293871	0.0257684	0.0225882	0.0256042	0.0131771	0.0148963	0.0183836	0.0177336	0.0325393	0.0145103	0.0150019	0.000781579	0.023523	0.0087942	0.0264519	0.0236303	0.0273207	0.0220932	0.0235019	0.0293197	0.018773
741					62.7135	252.935			0.039842	0.0621203	0.054579	0.0417218	0.0563806	0.0339083	0.0365459	0.0329636	0.00638309	0.0473709	0.0400474	0.0250086	0.0616958	0.0210339	0.0548012	0.0287851	0.043748	0.0546614	0.0341477	0.0855787	0.0600125	0.0549968	0.0515924	0.0457476	0.0288156	0.0319922	0.0407172	0.0308244	0.076536	0.013514	0.0286774	0.0260124	0.0461217	0.0158053	0.0447141	0.0348414	0.0562528	0.0465358	0.0531161	0.067958	0.0345746
743					62.7205	278.988			0.0097959	0.0121306	0.0114177	0.0144861	0.0108953	0.0106452	0.00546889	0.014045	0.0099874	0.00939612	0.00977541	0.00703191	0.0113197	0.0193747	0.0129814	0.00852	0.011034	0.0152035	0.0145344	0.0178331	0.017047	0.0112172	0.0169629	0.0250443	0.0150229	0.0158858	0.0156507	0.0113411	0.0133995	0.0133565	0.0247752	0.0123747	0.00784635	0.00913555	0.00810469	0.00983518	0.0161317	0.0124706	0.00757327	0.0173542	0.0102608
745					62.7701	198.799			0.00860448	0.0168217	0.0107546	0.0134051	0.0128199	0.00404199	0.00945399	0.00557	0.0163126	0.00831402	0.00454776	0.00574473	0.0121948	0.00134971	0.00863373	0.00919386	0.0108641	0.00871291	0.00648369	0.0178789	0.0100257	0.0171648	0.0109784	0.0117425	0.00763847	0.00350843	0.00629676	0.00545455	0.0158277	0.00414045	0.000520622	0.0111268	0.00620573	0.000697482	0.00998718	0.0100916	0.0112066	0.00839633	0.0101281	0.018594	0.0051356
746					62.7794	271.96			0.0138804	0.024225	0.0260596	0.0170325	0.0183342	0.0124738	0.0192285	0.0122014	0.0126584	0.0171879	0.0145026	0.00877435	0.0166066	0.00650305	0.0208987	0.0138133	0.0171462	0.0129553	0.00965698	0.0262192	0.0182361	0.022394	0.0169825	0.0167944	0.0102042	0.00958997	0.0131226	0.0129081	0.0290028	0.00638993	0.00977186	0.0132828	0.0180075	0.0075591	0.0208682	0.0167761	0.0219834	0.0165455	0.0194794	0.0203581	0.0115245
747					62.7942	254.933			0.0345505	0.0608216	0.0500053	0.0402118	0.0545325	0.000602755	0.0194239	0.021429	0.00784592	0.0312693	0.0200028	0.000610992	0.0531348	1.90881e-05	0.0519681	0.0107609	0.0302353	0.0542315	0.032597	0.0754	0.0612398	0.0490354	0.0434696	0.0441602	0.0122384	0.0088965	0.0372763	0.00571156	0.0604234	0.0048727	0.0281006	0.00799779	0.0359742	1.98659e-05	0.0437168	0.0223894	0.0476782	0.022529	0.0498689	0.0723133	0.0110251
748			Chloraminophemide	-15.7803	62.7946	286.731			0.00953171	0.0205328	0.00837298	0.0155878	0.013963	1.86706e-05	0.0101093	0.00644681	0.0215424	0.00853878	0.00121681	0.00492881	0.0125935	1.90881e-05	0.0108112	0.00986288	0.00893622	0.00737746	0.00881271	0.0229818	0.0102277	0.0207405	0.0150613	0.0119186	0.00456258	0.00161998	0.00633736	0.00348927	0.0140719	0.00465353	0.00233057	1.99849e-05	0.00686014	1.98659e-05	0.0124862	0.0132981	0.0115833	0.00923444	0.0084109	0.0162939	0.00566682
749					62.8019	284.733			0.00945672	0.0189219	0.0107422	0.0176628	0.012568	0.00117512	0.0111781	0.00576419	0.0246453	0.0101944	0.00382214	0.00580242	0.0127831	0.000897916	0.0107987	0.010922	0.00967743	0.010056	0.00570026	0.0229147	0.0113987	0.0186939	0.0112597	0.0144757	0.00733716	0.00206539	0.00662485	0.00594189	0.0161884	0.00535303	0.00100013	0.00748659	0.00649478	0.000782594	0.0131502	0.0121024	0.011927	0.00991626	0.00885573	0.0202381	0.00580184
750					62.8169	272.944			0.0127393	0.0244713	0.0286758	0.0169277	0.0202466	0.00907629	0.0270477	0.0163638	0.0300982	0.0185852	0.0164831	0.0075281	0.0210933	0.00816588	0.0184627	0.0179794	0.0255662	0.0212584	0.015565	0.027187	0.0224258	0.020307	0.020396	0.0229853	0.00940592	0.0145554	0.0169315	0.0136493	0.0282555	0.0136947	0.0113388	0.000692536	0.0172372	0.00984036	0.0272449	0.0244613	0.0204839	0.0197487	0.0148451	0.0197493	0.0145325
752					62.8393	162.92			0.0081162	0.0139589	0.00999462	0.0101977	0.00957325	0.00579008	0.00789032	0.00342271	0.0174086	0.00829308	0.00426486	0.00515983	0.0121387	1.90881e-05	0.0111288	0.00893992	0.00984372	0.00708545	0.00800702	0.00851657	0.0103764	0.0117425	0.0116646	0.00703354	0.00519433	0.00656368	0.0066545	0.0058647	0.00659943	0.00477936	0.00334827	1.99849e-05	2.08717e-05	1.98659e-05	0.00927259	0.00886149	0.00545352	0.00689084	0.00549486	0.0092952	0.00563475
761					63.1476	194.013			0.00089175	0.00863251	0.00500841	0.00750561	0.00425695	0.00686496	0.00227138	0.00812654	0.0040191	0.00580792	0.00586723	0.0121285	0.00122488	0.0055386	0.0058579	0.00485831	0.00859902	0.00754212	0.00479162	0.00432009	0.00732854	0.00733062	0.00764004	0.00572549	0.00335239	0.011709	0.00378726	0.00414874	0.00394372	0.00316184	0.00554115	0.00277085	0.00221617	0.0013324	0.00559512	0.00875126	0.00612127	0.00837995	0.00626068	0.00564127	0.00319507
763			3,4-Dihydroxyphthalate	-15.6901	63.2328	199.134			0.0132311	0.0126914	0.00989872	0.0120965	0.00901021	0.0211389	0.00994913	0.0226216	0.0154429	0.0146641	0.0214182	0.0456055	0.015309	0.0173373	0.0207456	0.0237781	0.0265613	0.0224112	0.00860155	0.0180692	0.017779	0.0187175	0.0108651	0.00945268	0.0157184	0.0269569	0.0168316	0.0116335	0.00997304	0.0265519	0.0129746	0.00197416	0.0143554	0.00374172	0.0160989	0.0345429	0.00626038	0.0132046	0.0121037	0.0116502	0.014247
767					63.9807	141.016			0.601815	0.986765	0.613273	0.76344	0.981439	0.609455	0.653563	1.15189	0.861694	0.696276	0.98631	0.685222	0.907125	0.618437	0.504451	0.765257	0.601067	0.505441	1.03374	0.36066	0.600812	0.671645	1.03234	0.674882	0.703272	0.98388	0.63943	0.732944	0.98803	0.753073	0.532969	0.6082	1.06483	0.678875	0.689351	0.745828	0.709213	0.708868	0.471447	0.600375	0.619426
770					64.1577	429.301			0.00136657	1.91584e-05	0.000862781	0.00162172	1.88991e-05	0.000654964	0.0021142	0.00194805	0.000400001	0.000439483	0.0022561	0.00122399	1.89706e-05	0.00274462	1.85264e-05	0.000467743	2.00038e-05	0.000441407	0.00321399	1.92966e-05	0.00188995	0.0018874	0.00195726	0.00144124	0.00108787	0.0021319	0.00182189	0.00110263	0.000563299	0.00128405	1.92234e-05	0.0109527	2.08717e-05	0.00205912	0.00116343	0.00146978	0.0015384	0.000888786	0.000617815	1.95519e-05	1.89443e-05
774					65.1681	163.896			0.014121	0.0242325	0.0214933	0.0280919	0.0255097	0.0148079	0.0306469	0.0256995	0.0214694	0.0281129	0.0152654	0.0264469	0.0254936	0.0218756	0.0265074	0.0197591	0.0261787	0.0232428	0.0260194	0.020858	0.0201793	0.0300497	0.0242275	0.0313564	0.0275274	0.0212255	0.0262008	0.0284735	0.0277208	0.0241943	0.0146067	0.00687349	0.0153105	0.0200193	0.0291188	0.0347358	0.0267499	0.0242133	0.0127326	0.0320334	0.0243735
776					65.2254	179.038			0.0285136	0.0298792	0.0277192	0.0311552	0.0280683	0.0177863	0.0302234	0.0396574	0.0368118	0.0238797	0.03353	0.0309131	0.0335422	0.0403437	0.040889	0.0274733	0.0251372	0.0275842	0.0435812	0.0352036	0.0356185	0.0335477	0.0211184	0.0461934	0.0403733	0.0434829	0.0440605	0.0339518	0.0243964	0.0338242	0.0333807	0.0242191	0.0123268	0.0314377	0.0355039	0.0316138	0.0301786	0.0312595	0.0339046	0.0294731	0.0357098
778					65.2816	165.894			0.0233637	0.0235453	0.0208078	0.0277318	0.0171632	0.0147774	0.0290198	0.018752	0.0312617	0.0219722	0.0123309	0.0253345	0.0127621	0.0113838	0.0226397	0.0173472	0.0223692	0.0164785	0.0181783	0.0161212	0.0138061	0.0293355	0.0233667	0.0277071	0.0240922	0.00748253	0.0227583	0.016998	0.015972	0.0181946	0.00881045	0.0305909	0.0143465	0.0181573	0.021654	0.0340363	0.0225911	0.0138753	0.0219862	0.0178757	0.0203939
781			Risedronic acid	9.25671	66.2275	284.122			0.000675756	1.91584e-05	0.000334125	1.90583e-05	0.00024275	0.00199992	0.000684202	0.000457986	0.000211108	0.000312637	0.00139469	0.00075438	0.000924983	0.00208882	0.000303211	0.000591375	0.00141599	0.000432052	0.000289948	0.00044047	0.000417767	0.000332464	1.94618e-05	1.93499e-05	0.000296646	0.000396475	0.000792416	0.00151415	0.000650111	0.00087378	0.000358991	0.000750825	0.000710126	1.98659e-05	0.000805347	0.000659479	1.9328e-05	1.89433e-05	1.97679e-05	0.00113028	0.000374144
782					66.3834	228.954			0.0130684	0.0137735	0.0145201	0.0154588	0.0131446	0.00696617	0.0122113	0.00551463	0.077751	0.00971714	0.00843359	0.00508028	0.0109567	0.00414764	0.0112734	0.0134568	0.00771603	0.0143154	0.00903476	0.0270288	0.0122661	0.0142739	0.0144212	0.0136736	0.00648976	0.00576402	0.00944654	0.00616629	0.0126008	0.00372317	0.00686621	0.00338484	0.00300946	0.00428485	0.00970786	0.00934809	0.00862507	0.0105738	0.011042	0.0203739	0.00862883
783					66.4835	193.025			0.00436845	0.0037437	0.00502148	0.00591941	0.00447314	0.00527759	0.00334356	0.0042608	0.00900079	0.00430166	0.00519887	0.0149765	0.00491001	0.00364092	0.00427813	0.00349407	0.0090472	0.00500911	0.00525448	0.00492494	0.00603172	0.00597369	0.00615308	0.00625018	0.00785372	0.00828065	0.00475021	0.00869753	0.00306384	0.00523259	0.00532636	0.00274204	0.00493159	0.00407997	0.00478515	0.00741914	0.00502251	0.00445493	0.00378925	0.00527909	0.00365526
784					66.5588	210.008			0.169867	0.121791	0.0673778	0.098115	0.123165	0.139743	0.116162	0.0964383	0.306489	0.141129	0.134073	0.358572	0.143602	0.0836483	0.123899	0.209137	0.148929	0.180886	0.0962993	0.24509	0.311984	0.184953	0.168525	0.156066	0.328053	0.320043	0.233282	0.136956	0.158484	0.181996	0.270208	0.028451	0.0785103	0.114015	0.217771	0.228215	0.125418	0.219567	0.272249	0.38205	0.166867
786					67.7623	208.054			0.0287121	0.0256103	0.0314324	0.0244837	0.0268399	0.0288636	0.029646	0.025731	0.0787387	0.0268068	0.0337945	0.0195115	0.0234915	0.0220159	0.0206031	0.028327	0.0230222	0.0227713	0.0208474	0.0317026	0.0179905	0.022313	0.0283915	0.0168332	0.0208655	0.0176058	0.021236	0.0217906	0.0223713	0.0188563	0.0242374	0.0160232	0.0244924	0.0232004	0.0299623	0.023048	0.0221245	0.0301419	0.0319574	0.0256279	0.0227327
788					68.6985	263.077			0.0234325	0.0176003	0.024772	0.0190945	0.0161041	0.0137985	0.0220886	0.0141277	0.0309073	0.0150611	0.029793	0.0129228	0.0117264	0.00334546	0.012248	0.00364792	0.0113324	0.0180708	0.0160444	0.0169229	0.0165841	0.0182136	0.0191208	0.0134886	0.00644745	0.0126404	0.0172816	0.0130012	0.0177369	0.0116588	0.0163586	0.00384598	0.00722989	0.0209143	0.0178332	0.0202449	0.0137746	0.0144472	0.0168676	0.017888	0.0131362
789					68.7752	154.037			0.255093	0.271004	0.333983	0.187023	0.260546	0.270017	0.347719	0.25717	0.394274	0.287555	0.267543	0.308208	0.245012	0.126659	0.280497	0.32039	0.286854	0.187521	0.273973	0.208444	0.238132	0.288383	0.275784	0.229757	0.169111	0.234925	0.237969	0.202127	0.247854	0.311529	0.219139	0.173469	0.316802	0.325289	0.31468	0.332026	0.25093	0.267851	0.26306	0.234716	0.263545
790					68.8304	316.141			0.010555	0.00824378	0.0116483	0.00511319	0.00398995	0.0121259	0.00665098	0.0135403	0.026966	0.00778128	0.0127301	0.0124654	0.00831974	0.00823263	0.00779838	0.0160617	0.00884874	0.0131563	0.00747719	0.012574	0.00675442	0.00746704	0.00584805	0.00471219	0.00779531	0.00574856	0.00601318	0.00415052	0.00604256	0.0132591	0.00626754	0.00508885	0.00594589	0.00320086	0.00876136	0.013748	0.00409631	0.0108607	0.0114927	0.005231	0.00577379
793					69.3566	209.155			0.0106302	0.0115201	0.0137547	0.00509518	0.00198575	0.0145068	0.00603231	0.0244422	1.88185e-05	0.00858798	0.0164287	0.0147495	0.01573	0.0137792	0.0179265	0.0202929	0.0107526	0.0166038	0.00823511	0.0168239	0.0131975	0.0148113	0.0130007	0.00742933	0.0145833	0.0120919	0.0166391	0.00980904	0.00525072	0.0424524	0.0139055	0.0168131	0.009468	0.00516214	0.0162431	0.0189137	0.00596814	0.0171067	0.0102807	0.00650065	0.00879756
796					69.5413	266.028			0.0035652	0.00464627	0.0050622	0.00370356	0.00618564	0.00350887	0.00374604	0.00458869	1.88185e-05	0.00475469	0.00660709	0.00258705	0.00405444	0.0097307	0.00340964	0.00220181	0.00443731	0.00581708	0.00472001	0.00303356	0.00571553	0.00438741	0.00498844	0.00398586	0.00273114	0.00448945	0.00573648	0.00565254	0.0066606	0.00216759	0.00978728	0.00297191	0.0060494	0.00689635	0.0031085	0.00472178	0.00946077	0.00512921	0.00331002	0.0052134	0.00427904
797					69.5668	357.131			0.0133432	0.0154813	0.0105332	0.00559339	0.00896469	0.0178289	0.00602822	0.018738	0.000231158	0.0118637	0.0186132	0.0132744	0.021978	0.0185574	0.0183465	0.0100182	0.0121237	0.0234928	0.0124514	0.0174267	0.0184006	0.0144054	0.00734268	0.0069011	0.0125348	0.0165405	0.0126263	0.0102127	0.013823	0.0166199	0.0220567	0.00730754	0.00600801	0.00645523	0.0153672	0.0156049	0.0125772	0.0196125	0.019041	0.011777	0.0105969
798					69.5746	169.106			0.0557575	0.0562137	0.0661724	0.0308197	0.0273173	0.0652595	0.0366186	0.0954876	0.0613735	0.0486356	0.0644417	0.109103	0.0619988	0.0583074	0.0712145	0.0974201	0.0832269	0.0853361	0.0520249	0.0698022	0.0551699	0.0730131	0.041902	0.0440829	0.0680264	0.0622003	0.0534377	0.0402972	0.0404261	0.13957	0.0616252	0.0673847	0.0511872	0.0289029	0.0649249	0.118535	0.0304212	0.0726545	0.0562	0.0448495	0.0409901
799					69.6577	168.103			0.653741	0.578955	0.763878	0.378365	0.36091	0.768809	0.458504	1.07634	0.741073	0.549654	0.72659	1.22773	0.724666	0.71159	0.776882	1.15137	1.02792	0.913336	0.552564	0.835624	0.662319	0.738557	0.470487	0.462751	0.736227	0.722146	0.590819	0.524395	0.489035	1.52099	0.729205	0.708426	0.596016	0.342508	0.743645	1.31908	0.396184	0.752629	0.590632	0.50734	0.499361
800			Alendronic acid	11.4387	69.6579	250.106			0.0141171	0.0123077	0.0167884	0.00738154	0.00772733	0.0131862	0.00848531	0.0132067	0.0174912	0.0100127	0.013565	0.0715622	0.0141705	0.0139641	0.0166118	0.0221993	0.0441191	0.0187807	0.0109218	0.0164393	0.0102648	0.0144854	0.00914522	0.00614119	0.0134185	0.0226576	0.010563	0.0103131	0.010363	0.033292	0.0119944	0.0127088	0.0108637	0.00664864	0.0171465	0.029103	0.00831484	0.0152674	0.00756388	0.0118412	0.0101262
801					69.7274	342.12			0.00408857	0.00270233	0.00457095	0.00115044	0.0021895	0.0036073	0.00128382	0.00532228	1.88185e-05	0.00269545	0.00458247	0.00397298	0.00431529	0.0040437	0.00462936	0.0034842	0.00305762	0.00714917	0.00293916	0.00539858	0.00411168	0.00338665	0.00254359	0.00117265	0.00271717	0.00429486	0.0030977	0.00230453	0.00310749	0.00338967	0.00372015	1.99849e-05	2.08717e-05	0.0019931	0.00325825	0.00406835	0.00283939	0.00504398	0.00334701	0.00243516	0.00236157
802					69.8263	75.008			0.202998	0.182263	0.188577	0.201496	0.182066	0.18402	0.186258	0.200448	0.300578	0.195208	0.1955	0.219729	0.177898	0.189642	0.183355	0.211552	0.186688	0.201701	0.173794	0.216257	0.195985	0.19269	0.201736	0.191787	0.245797	0.16675	0.198041	0.187679	0.182857	0.270583	0.192852	0.227182	0.189997	0.200019	0.198533	0.20697	0.177783	0.203708	0.215975	0.212197	0.176328
803					70.1133	304.068			0.124521	0.150066	0.130013	0.103515	0.18192	0.100204	0.102845	0.128614	0.00023873	0.14873	0.197232	0.0712632	0.150609	0.217285	0.120106	0.0681942	0.0632457	0.218339	0.158577	0.113534	0.240046	0.135408	0.127388	0.143926	0.0998869	0.153148	0.181828	0.170531	0.219545	0.0545999	0.252	0.0939594	0.188754	0.225308	0.125866	0.127496	0.231808	0.187388	0.137975	0.184148	0.114087
804					70.1843	127.998			2.94387	3.74438	2.71768	2.71641	4.69104	3.3681	2.95794	2.86144	0.0328906	4.11929	4.19479	2.69021	4.66797	4.6573	3.42841	1.97784	3.41856	4.38054	4.02035	3.86777	5.20487	3.79007	2.98612	2.98932	3.75095	4.26857	3.96488	4.00933	5.13276	2.3093	5.49199	0.679652	1.7727	3.87526	3.98858	3.06222	4.53221	4.61714	4.83176	4.76164	3.89617
805					70.1843	305.071			0.0140197	0.0142685	0.0101124	0.0123895	0.0202279	0.0112595	0.0113957	0.00891683	0.00020766	0.0124365	0.0243784	0.00615123	0.0177837	0.027337	0.0110989	0.00583819	0.00506166	0.0186616	0.0182487	0.0141523	0.0240811	0.0147091	0.0120572	0.010907	0.0114865	0.0170191	0.0223562	0.0177681	0.0241117	0.00625659	0.0272466	0.0125792	0.00477719	0.0249305	0.0159815	0.0118467	0.0252432	0.0182109	0.0168852	0.0209385	0.0135183
806					70.4594	86.024			0.266739	0.296214	0.148684	0.271974	0.333236	0.303607	0.250251	0.268157	0.0660005	0.307884	0.32154	0.225187	0.368855	0.37055	0.287354	0.213798	0.289361	0.368705	0.337206	0.311033	0.38556	0.336003	0.246313	0.259492	0.287928	0.326378	0.28227	0.349701	0.379475	0.205502	0.420364	0.123525	0.308545	0.299398	0.330253	0.269324	0.35779	0.356919	0.372929	0.363566	0.204732
807					70.5736	148.04			0.221186	0.133548	0.242054	0.197445	0.148773	0.285174	0.209926	0.230668	0.318848	0.164904	0.184778	0.230626	0.199725	0.116817	0.167016	0.232942	0.212718	0.201128	0.0702848	0.137773	0.14106	0.232733	0.176906	0.16684	0.0637781	0.202722	0.182775	0.216112	0.153633	0.166684	0.0550225	0.144525	0.160394	0.2127	0.25866	0.201385	0.104018	0.17375	0.195757	0.20829	0.210577
809					70.6354	253.069			0.00733179	0.00696147	0.00900014	0.00822385	0.00664624	0.00423214	0.0100332	0.00709094	0.0061546	0.0107827	0.0102517	0.00542902	0.00720488	0.012879	0.00683885	0.00899392	0.00379685	0.00812343	0.0091943	0.00586687	0.0139084	0.00738804	0.0117672	0.00839073	0.00491674	0.00590673	0.0122023	0.0104931	0.00839145	0.0123836	0.0130439	0.0145269	0.0087533	0.0179924	0.00543109	0.0127088	0.0136246	0.00615905	0.00470097	0.0104281	0.00399906
810					70.8308	100.003			0.340433	0.447222	0.28145	0.323223	0.521267	0.387958	0.350677	0.317684	0.032144	0.474347	0.488709	0.50479	0.495714	0.508474	0.403246	0.23262	0.493202	0.496205	0.473506	0.420076	0.59234	0.46592	0.354142	0.337381	0.379504	0.570043	0.43776	0.462193	0.605183	0.297555	0.604439	0.133111	0.142332	0.457714	0.44475	0.411543	0.518653	0.544754	0.580728	0.540571	0.434396
811					70.8308	160.025			0.10243	0.117865	0.0922962	0.0924601	0.143296	0.108272	0.090698	0.102858	0.0240566	0.135863	0.142044	0.0770916	0.146825	0.145626	0.116864	0.0653133	0.100715	0.140298	0.129831	0.118879	0.163279	0.115122	0.110308	0.0859919	0.0989198	0.119963	0.125397	0.12443	0.179302	0.0896732	0.171479	0.0394499	0.0583597	0.122291	0.128349	0.0955379	0.148489	0.153091	0.160491	0.148977	0.119469
812					70.9185	251.016			0.120314	0.135123	0.0690248	0.116484	0.160539	0.127452	0.106082	0.122078	0.0210074	0.162771	0.157182	0.0964598	0.180396	0.183498	0.146758	0.0877166	0.105101	0.177008	0.156875	0.159597	0.204102	0.138717	0.107849	0.145914	0.224397	0.166198	0.153656	0.168372	0.157159	0.1365	0.191536	0.0771283	0.0542828	0.159407	0.149395	0.118186	0.165532	0.179635	0.166673	0.179207	0.144238
813					71.0247	188.02			0.700507	0.866578	0.582806	0.642147	1.03513	0.802072	0.595024	0.662727	0.0140436	0.975454	1.00391	0.573749	0.957474	1.07312	0.814661	0.462728	0.683082	1.00697	0.919609	0.863872	1.19266	0.871896	0.688785	0.65086	0.778754	0.973906	0.91373	0.884041	1.21945	0.460407	1.24233	0.235441	0.355305	0.940869	0.89075	0.68058	1.03384	1.10384	1.14968	1.07603	0.843729
814					71.055	262.021			0.0620313	0.0664105	0.0529342	0.0198954	0.0898434	0.0805006	0.0544804	0.0467546	1.88185e-05	0.0822853	0.0939704	0.0383028	0.0811209	0.0681757	0.0609964	0.0278032	0.0541239	0.0908238	0.0497395	0.0618359	0.0782676	0.0613767	0.0410866	0.0343398	0.0224792	0.0557608	0.0637923	0.0752395	0.123138	0.0280801	0.0878768	0.0120508	0.114294	0.0905843	0.0718989	0.0396062	0.0856764	0.0663749	0.101736	0.0671718	0.0796426
817					71.1971	183.03			0.0433652	0.0322748	0.132527	0.223765	0.102872	0.0932329	0.0486449	0.0408767	0.186047	0.0633947	0.0416401	0.484343	0.0340096	0.0577356	0.0524421	0.0505192	0.0345973	0.118359	0.0610474	0.0445328	0.12222	0.0340226	0.0606515	0.0657359	0.0435252	0.200229	0.0718013	0.0322849	0.040575	0.0906894	0.0892142	0.0213786	0.0377718	0.0480334	0.0484303	0.0372979	0.0313999	0.0859103	0.170661	0.036656	0.0539099
819					71.2609	200.02			0.0810245	0.0845171	0.0782365	0.0592793	0.119068	0.116941	0.0784055	0.0583687	0.00896131	0.102195	0.144064	0.0732257	0.103562	0.0793868	0.0791037	0.0441316	0.0805032	0.0924207	0.0616553	0.0688126	0.0814446	0.0856705	0.0516519	0.0324205	0.0283705	0.0569609	0.0646085	0.0984335	0.179456	0.0372761	0.103884	0.016482	0.114252	0.123207	0.106752	0.0676978	0.112147	0.102941	0.141688	0.0666313	0.113225
820					71.4314	223.997			0.296784	0.349515	0.280554	0.304452	0.455969	0.34918	0.26242	0.336702	1.88185e-05	0.441629	0.467235	0.260655	0.446419	0.524142	0.373238	0.201469	0.277149	0.510349	0.449717	0.381401	0.538467	0.382648	0.326759	0.338126	0.444697	0.493921	0.454188	0.41682	0.490605	0.290318	0.546115	0.149385	0.117518	0.39989	0.368209	0.273182	0.460139	0.479174	0.432087	0.465525	0.389049
821					71.805	165.04			0.0384902	0.0660258	0.0392084	0.17137	0.0888585	0.0332335	0.0456463	0.18573	0.0533888	0.0462237	0.0470299	0.0405707	0.0608825	0.107183	0.0582421	0.0408935	0.0800145	0.0683023	0.269256	0.064844	0.0657043	0.171041	0.0555325	0.0576457	0.0552269	0.0798787	0.0393979	0.151352	0.147461	0.0936879	0.0533289	0.0516566	0.0296021	0.0390138	0.0359264	0.201732	0.086164	0.0438902	0.0332991	0.0749994	0.0837688
823					72.0215	111.008			1.37528	0.622149	0.96088	0.609197	0.827186	1.73462	0.791303	0.596465	0.286611	0.76065	0.751298	0.552836	0.636254	0.50376	0.568946	0.733307	0.971122	0.722076	0.526784	0.753347	0.637584	0.673529	0.57871	0.396835	0.697092	0.463966	0.551269	0.673675	0.908133	0.682581	0.61783	0.363941	0.852584	0.697543	0.891802	0.495494	0.639381	0.776457	0.922959	0.675664	0.898698
824					72.0323	102.019			0.174846	0.190328	0.213699	0.166669	0.191094	0.196172	0.220695	0.177368	0.0335232	0.21282	0.208893	0.143783	0.173833	0.192222	0.218877	0.145608	0.175673	0.172802	0.199623	0.194077	0.20426	0.169771	0.176301	0.14321	0.176778	0.182437	0.179405	0.189717	0.220801	0.360273	0.177034	0.130527	0.208714	0.188547	0.190457	0.16226	0.173568	0.179962	0.223459	0.199272	0.206128
825					72.1693	116.043			0.976097	1.75332	1.89278	0.859228	1.01494	0.656402	1.81461	1.13091	1.25282	0.862091	2.08924	0.59722	1.44147	1.40793	0.543166	0.794388	0.729991	1.61512	1.15934	0.936539	1.1239	0.975477	0.950871	0.967943	1.10075	1.05642	1.26392	0.965653	0.843725	0.900334	1.19156	1.00794	0.869988	2.46958	0.762737	2.04211	1.08333	1.731	0.819205	1.96169	0.838132
827			Tetranitromethane	15.3251	72.3465	197.043			0.0582849	0.0631816	0.0558634	0.0527925	0.0615921	0.0149816	0.0756327	0.0438627	0.0456045	0.0616226	0.0587987	0.0410375	0.0496982	0.0862463	0.0351215	0.0529129	0.0211667	0.0299184	0.0645333	0.0587708	0.0503897	0.0720524	0.068852	0.0743445	0.0723167	0.0421852	0.0682664	0.0759564	0.0620139	0.0355339	0.0741995	0.0565109	0.0172592	0.0927714	0.0446461	0.0784498	0.0823588	0.06613	0.0364212	0.0631228	0.0355012
829					72.4079	147.029			0.948324	0.85095	1.07462	0.844101	1.10101	0.920867	1.08872	0.869702	2.5141	0.852699	1.08599	0.876088	0.836685	0.791741	0.702369	0.94621	0.854933	1.04358	0.773066	1.11219	0.836177	0.79031	0.982662	0.697992	0.807995	0.613035	0.730721	0.802177	0.895224	0.700877	0.849111	0.562159	0.893013	0.767239	0.995522	0.867759	0.821761	0.971065	1.04527	0.910328	0.794988
830					72.5953	317.099			0.00468747	0.002258	0.00550043	0.00500688	0.00358449	0.00445749	0.00418923	0.00453087	0.00448837	0.00338209	0.0053633	0.00412055	0.00273977	0.00706179	0.00936675	0.00454379	0.00505267	0.00316191	0.00447326	0.00343806	0.00550593	0.00325173	0.00612484	0.00497824	0.00227117	0.0041413	0.00412551	0.00580054	0.00289371	0.00192871	0.00459457	0.00418237	0.00236047	0.00548762	0.00719011	0.00513858	0.0047582	0.00270476	0.0039171	0.00443896	0.00358294
832					72.8116	241.012			0.057348	0.0452214	0.0729321	0.055165	0.0580378	0.0390984	0.0457483	0.0486453	0.0365016	0.0597102	0.0587896	0.0239024	0.0524042	0.051579	0.0598895	0.0367846	0.0362026	0.0602021	0.0483175	0.056804	0.0625734	0.0459284	0.0594282	0.0396321	0.0357753	0.0372746	0.0575503	0.0651114	0.055726	0.072765	0.0534855	0.0171837	0.0272171	0.0458381	0.049259	0.0265598	0.0777807	0.0508109	0.0647922	0.0403987	0.0645108
834					72.9438	289.057			0.0456703	0.0292202	0.0622919	0.029688	0.0605156	0.0122431	0.0235777	0.0427246	0.00133707	0.0512017	0.0316451	0.0200284	0.0530462	0.0485403	0.0352801	0.0178252	0.0263123	0.0430835	0.02687	0.0496819	0.0504715	0.0401499	0.0452471	0.0389877	0.0251713	0.0278382	0.0377522	0.0507742	0.0248828	0.0110326	0.0796271	0.0127874	0.01929	0.0462563	0.0137703	0.0387755	0.053269	0.0554238	0.0333169	0.0416276	0.0272691
837					73.2433	88.0033			0.877331	1.14736	0.755275	0.853835	1.30372	1.05207	0.836564	0.813373	0.160579	1.18658	1.20997	0.738749	1.29521	1.26604	0.97718	0.584602	0.893252	1.39325	1.18988	1.15918	1.49816	1.14692	0.873076	0.912532	1.20033	1.27931	1.12926	1.0255	1.47437	0.592625	1.52542	0.306226	0.556903	1.10383	1.04065	0.770189	1.38144	1.30886	1.42593	1.33762	1.10727
838					73.278	73.0287			0.732278	0.778681	0.813416	0.869823	0.743901	0.837987	0.788295	0.806025	0.827419	0.725026	0.768675	0.689451	0.781685	0.816458	0.835371	0.802375	1.56521	0.837286	0.936157	0.818578	0.904675	0.800625	0.822884	0.84875	0.933191	0.860688	0.823022	0.849659	0.794014	0.908388	0.851822	0.556463	0.804078	0.77805	0.790577	0.866726	0.813999	0.847339	0.773923	0.905414	0.799411
840					73.4897	306.083			0.00565616	0.00915989	0.00768882	0.00677379	0.0107591	0.00602035	0.00708568	0.00815998	0.00102798	0.00848319	0.0104935	0.00466424	0.00895209	0.0120906	0.00893815	0.00906052	0.00432469	0.0113004	0.00863528	0.00705539	0.00905522	0.00732525	0.00727869	0.00522594	0.00357945	0.00776663	0.00771111	0.0108316	0.00786042	0.00578511	0.013701	0.00198622	0.00576819	0.0145788	0.0103746	0.00778972	0.0139065	0.011997	0.00818695	0.0108424	0.00951949
842					73.7557	137.94			0.306573	0.652041	0.477754	0.446192	0.553894	0.560855	1.52542	1.30128	0.622612	0.450537	0.555575	0.45413	0.492049	1.35611	0.491625	0.512044	0.48504	0.497509	0.704686	0.463202	0.737689	0.533965	0.388844	0.532427	0.635283	0.529298	0.533718	0.605191	0.382519	1.29107	0.20374	0.468068	0.712303	0.45594	0.444974	0.521417	0.507327	0.519739	0.401631	1.43111	0.49242
843					73.9775	171.102			0.1366	0.190204	0.161762	0.129703	0.103341	0.18799	0.128406	0.234245	0.220897	0.15694	0.229159	0.222515	0.16134	0.127016	0.223314	0.212768	0.239404	0.210517	0.128001	0.238501	0.0681331	0.155531	0.129904	0.120788	0.108915	0.215551	0.158535	0.104105	0.121157	0.201802	0.113275	0.157261	0.138321	0.0861395	0.113006	0.319204	0.122742	0.0993898	0.0914183	0.113271	0.148316
844					74.2035	126.03			0.0451346	0.0607795	0.0498603	0.0593853	0.0642392	0.0424596	0.0513878	0.121576	0.0542958	0.0440527	0.0438762	0.0450975	0.0386121	0.0466065	0.0490395	0.047905	0.0476968	0.0446687	0.0966257	0.0496935	0.049872	0.0613431	0.0501332	0.0507816	0.0524986	0.0471249	0.032735	0.047958	0.046622	0.0895771	0.0329028	0.0426161	0.0442148	0.0691501	0.0468577	0.0478314	0.0412988	0.058101	0.0429339	0.0663306	0.0314399
845					74.3882	233.03			0.393718	0.394661	0.315537	0.182219	0.381609	0.46939	0.588558	0.43734	0.0251231	0.216241	0.516837	0.185431	0.678248	0.460852	0.700476	0.326265	0.333671	0.474382	0.365752	0.33005	0.357451	0.608737	0.381647	0.512192	0.229258	0.329985	0.717097	0.374972	0.861602	0.181028	0.285902	0.225434	0.605948	0.416771	0.856157	0.368637	0.704573	0.759418	0.405363	0.487323	0.44839
854			alpha-D-Ribose 1,2-cyclic phosphate 5-phosphate	21.8319	76.5521	293.088			0.00543219	0.00534984	0.00923333	0.00813894	0.00656709	0.00213758	0.0115565	0.0124459	0.0124786	0.00843342	0.00838527	0.00369428	0.00619614	0.0182669	0.00343199	0.0130281	0.00145944	0.00813342	0.0120583	0.00611693	0.00788281	0.00627333	0.0142482	0.0104892	2.04141e-05	2.00662e-05	0.0114987	0.0105194	0.00453334	0.00417955	0.00586693	0.0109332	2.08717e-05	0.00852005	0.00524298	0.00148034	0.00546774	0.00774926	0.00164161	0.00958631	0.00520178
855					76.555	71.013			0.799735	0.878382	1.00134	1.16813	0.904338	1.39199	0.795697	0.701518	0.476101	0.908216	0.88274	0.796151	0.863165	0.8292	0.829597	0.830793	0.965559	0.690767	0.896599	0.713002	0.707109	0.862799	0.756936	0.622702	0.78776	0.740908	0.75179	0.972239	0.83665	1.82848	0.786727	0.713696	1.05113	0.861562	0.990872	0.894351	0.808582	0.861417	0.945367	0.761052	0.915382
856					76.5555	99.008			1.93951	1.68648	2.14411	1.66504	1.48413	1.53997	1.02332	1.33013	0.755209	1.91824	2.01059	1.05072	1.02219	1.59733	1.62888	1.73375	1.79562	1.74363	1.59457	1.34665	1.1938	0.669466	0.637634	1.05991	1.25949	1.16125	1.00045	1.01245	1.68479	0.706352	1.41198	0.927816	1.68589	1.13793	2.05097	1.77829	1.78592	1.91945	1.41517	1.14319	1.41191
857					76.7111	139.001			0.0437544	0.0453787	0.0343004	0.0397581	0.0450572	0.0441316	0.0379995	0.0373861	1.88185e-05	0.0544757	0.0403664	0.0435547	0.0427357	0.0389479	0.0359943	0.0477817	0.0488934	0.0297689	0.0369794	0.0374159	0.0378105	0.047886	0.0407557	0.0351761	0.0429266	0.0402282	0.0357854	0.0517863	0.0537657	0.0406991	0.0387828	0.0688521	0.0518201	0.0447711	0.0481064	0.0425802	0.0494448	0.0494055	0.044951	0.0345252	0.0448973
858					76.722	257.028			0.0808	0.0901448	0.0812367	0.100964	0.099817	0.102385	0.0921845	0.0705763	0.0336854	0.123039	0.0832929	0.0701814	0.0876612	0.0835285	0.0850295	0.0731924	0.0998083	0.0653171	0.0859264	0.0641724	0.0848105	0.102609	0.0650007	0.0646215	0.0939225	0.0771403	0.0709739	0.102495	0.0892437	0.0735189	0.0781282	0.11794	0.109805	0.0904328	0.105198	0.0944992	0.101211	0.113503	0.10457	0.0776889	0.0918801
859					76.7253	210.986			0.139786	0.156176	0.133123	0.169713	0.163792	0.181921	0.177501	0.115848	0.00145122	0.20148	0.143097	0.1442	0.148667	0.138862	0.129428	0.141372	0.170302	0.109186	0.145183	0.120071	0.141348	0.172544	0.133721	0.126421	0.162023	0.139191	0.128546	0.174199	0.153546	0.156452	0.133416	0.242745	0.206889	0.182093	0.170921	0.156197	0.135566	0.183128	0.144414	0.141496	0.152321
860					76.7253	332.984			0.0189156	0.0178353	0.0164853	0.015584	0.0196352	0.0200353	0.0158726	0.0154563	1.88185e-05	0.0212069	0.0163452	0.0159119	0.0176965	0.0134893	0.0177434	0.0148443	0.0198963	0.0142663	0.0167438	0.0137869	0.0180817	0.0199454	0.0169411	0.0160165	0.0223845	0.0154035	0.0160194	0.0210824	0.0177878	0.0143182	0.0162036	0.0255852	0.020723	0.0201249	0.0282388	0.0215168	0.0187155	0.0181504	0.016858	0.0156005	0.0228398
861					76.7257	613.996			0.00526995	0.00582817	0.00393417	0.0066306	0.00490816	0.005384	0.00878106	0.00319068	1.88185e-05	0.00506654	0.00530386	0.0053629	0.00558285	0.0044848	0.00415434	0.00550339	0.00652449	0.00547895	0.0062837	0.0038975	0.00550873	0.00758991	0.00475026	0.00408969	0.00611767	0.00553632	0.00610481	0.00708371	0.00626722	0.00517898	0.00411431	0.00718679	0.00749596	0.00614798	0.00638105	0.0069077	0.00510892	0.00588862	0.0051177	0.00499883	0.00606703
862					76.7295	330.016			0.00539127	0.00728107	0.00617086	0.00718493	0.00820187	0.00600666	0.00793791	0.00348259	1.88185e-05	0.00613087	0.0057004	0.0041605	0.00805113	0.00586574	0.00576824	0.00504202	0.0101193	0.00450591	0.00698473	0.00669315	0.00632083	0.0077364	0.00447447	0.00466396	0.00736005	0.00626552	0.00554886	0.00647158	0.00759649	0.00599235	0.00578214	0.0135748	0.00873666	0.00651338	0.00843519	0.00695351	0.00614269	0.00738686	0.00630759	0.00642722	0.0058956
863					76.7448	239.017			0.0384882	0.0434092	0.0434443	0.0459412	0.0410561	0.0438014	0.0453464	0.0328467	1.88185e-05	0.0473517	0.0375809	0.0403369	0.0432157	0.0369196	0.0362528	0.0324928	0.0538069	0.0283439	0.0389954	0.0337806	0.0321325	0.0446861	0.0366719	0.0207764	0.0418468	0.0337836	0.0334998	0.0447812	0.042755	0.038032	0.0364098	0.0357205	0.0486407	0.0449207	0.0508385	0.0569097	0.0376359	0.0514536	0.0491981	0.0359011	0.0444223
864					76.8328	329.013			0.0571882	0.0691612	0.0573037	0.0644253	0.0710198	0.061579	0.0758183	0.0502664	0.00175493	0.0714707	0.0605029	0.0569546	0.0686392	0.0550546	0.0614312	0.0565204	0.0718129	0.0486512	0.0618632	0.0488155	0.0615702	0.0684903	0.0576361	0.0524239	0.0661707	0.0553819	0.0538685	0.0749973	0.0731663	0.0614247	0.0546223	0.101682	0.0916843	0.0669896	0.0769087	0.0684302	0.070737	0.0740482	0.0662687	0.0610713	0.0647888
866					76.8419	162.012			0.0325048	0.0353679	0.0260941	0.0255261	0.0313711	0.028411	0.0300755	0.0217037	0.00785511	0.0292293	0.0278913	0.0249161	0.0291187	0.0275659	0.0278778	0.0262653	0.0366328	0.0208867	0.0292325	0.0213225	0.0275559	0.0309394	0.0251041	0.0217598	0.0320236	0.0270717	0.0263605	0.0324571	0.0305715	0.0278978	0.025018	0.0676942	0.0399505	0.0361939	0.0335189	0.0346655	0.0388634	0.0415086	0.0447061	0.0235872	0.0266126
867					76.8419	380.019			0.0546558	0.0602431	0.0432031	0.0587541	0.0685553	0.0535096	0.0532981	0.03376	1.88185e-05	0.0692996	0.054063	0.0474505	0.0562661	0.0495399	0.0501675	0.0445372	0.0649271	0.0418584	0.0541304	0.0400094	0.0481485	0.0659463	0.0429126	0.0392162	0.0604639	0.0445064	0.0415413	0.0649812	0.0668624	0.0573667	0.0472979	0.102557	0.08104	0.0583221	0.0647626	0.0567985	0.057661	0.0626638	0.0682816	0.0453567	0.0599215
868					76.8475	85.0287			0.823656	0.827078	0.920504	0.959028	0.734746	0.837009	0.932927	0.764716	1.36374	0.953263	0.890052	0.775278	0.958243	0.858499	0.979479	1.10593	0.873724	0.843167	0.931599	0.843299	0.738754	0.870879	0.996777	0.826577	0.773133	0.795646	0.804234	0.973155	0.905993	1.06673	0.721736	0.496389	1.14961	0.920458	1.00053	0.779058	0.747205	1.00702	0.38904	0.741336	0.810898
869					76.8475	612.992			0.0260116	0.0299447	0.0269207	0.0281685	0.0297252	0.0263264	0.0238556	0.0220552	1.88185e-05	0.0312061	0.0262926	0.0218105	0.0293453	0.0248543	0.0269635	0.0261098	0.0341216	0.025996	0.0260755	0.0209404	0.0284056	0.0314156	0.0266991	0.0215941	0.0281224	0.0293051	0.0240811	0.0341922	0.0312479	0.0262439	0.0266665	0.0412899	0.0400985	0.0344208	0.0350678	0.031844	0.0324586	0.0316907	0.0314783	0.024682	0.0283516
871					76.853	135.029			0.396377	0.44057	0.275218	0.283718	0.352752	0.310965	0.262617	0.252133	0.327192	0.412472	0.307637	0.285544	0.314218	0.27693	0.317723	0.286756	0.350832	0.355662	0.319308	0.258662	0.398014	0.325995	0.280986	0.243239	0.316353	0.285109	0.275154	0.36497	0.340155	0.29924	0.285915	0.777857	0.383781	0.454007	0.371006	0.322715	0.469721	0.420352	0.359375	0.296332	0.305763
872					76.853	230.989			0.00560706	0.00754625	0.00651468	0.0076013	0.00749446	0.00667626	0.00605285	0.00397031	0.00410038	0.00671777	0.00688788	0.0065752	0.00740325	0.00615073	0.00666615	0.00908166	0.00581837	0.0044622	0.0066171	0.00520292	0.00670491	0.00675752	0.0063928	0.0052926	0.00625939	0.00572718	0.00561637	0.00616376	0.00698756	0.0080716	0.00488672	0.00824233	0.00742141	0.0066559	0.00816646	0.0054766	0.00615429	0.00705691	0.00614216	0.00489965	0.00836928
873					76.8534	273.002			0.00753672	0.00934205	0.00750915	0.0110557	0.00880495	0.00679467	0.0121298	0.00755939	0.000430377	0.00860816	0.00836965	0.00810563	0.00900226	0.00791106	0.00846781	0.00883831	0.00983136	0.00810416	0.00854166	0.00671811	0.00856942	0.0104855	0.00692395	0.00755827	0.00956585	0.00925011	0.00693938	0.00859895	0.0134781	0.008028	0.00823991	0.0143613	0.00943147	0.011239	0.00831756	0.00834248	0.00846097	0.0115014	0.0108777	0.00863233	0.00827367
874			PS(DiMe(9,3)/MonoMe(11,3))	-12.0379	76.8585	824.987			0.0128289	0.0150329	0.0148763	0.0114935	0.0160837	0.0134362	0.0112834	0.00545343	1.88185e-05	0.0153409	0.00990429	0.0139387	0.0149294	0.0126492	0.0120287	0.0116961	0.0183443	0.00896069	0.010816	0.0103533	0.0129761	0.0140901	0.00879259	0.0114816	0.0165845	0.0134903	0.0109954	0.0166088	0.0151926	0.012553	0.0132294	0.0183571	0.0181625	0.0130973	0.0166766	0.0137734	0.013925	0.0162818	0.0157359	0.00962778	0.0149715
875					76.8589	379.016			0.444028	0.493348	0.365206	0.377495	0.539428	0.437341	0.442497	0.319273	0.000539325	0.528995	0.406852	0.387911	0.467309	0.394144	0.439606	0.350158	0.549966	0.312845	0.433956	0.317426	0.426858	0.503632	0.382399	0.288125	0.499621	0.37286	0.356604	0.551344	0.54015	0.43028	0.396777	0.860276	0.604363	0.559585	0.543657	0.464486	0.473784	0.477072	0.584108	0.390098	0.478446
876					76.8598	400.998			0.0340799	0.040406	0.0343755	0.0313123	0.0456185	0.0436794	0.0400445	0.0288383	1.88185e-05	0.049998	0.0348954	0.0346815	0.0517539	0.0375699	0.0359596	0.0292192	0.0431665	0.0287094	0.0354118	0.028397	0.0379366	0.0442129	0.0302641	0.0282285	0.0402704	0.0384113	0.0330668	0.0450054	0.0392629	0.0373148	0.0365987	0.0593865	0.0534111	0.0355684	0.0436179	0.0409085	0.0427906	0.0394401	0.0414571	0.0340882	0.0410569
878			Squalamine	-4.97306	76.8601	628.966			0.00949573	0.00919642	0.00890195	0.00788943	0.00959784	0.00757599	0.0105716	0.00780095	1.88185e-05	0.00833576	0.00997213	0.0084275	0.0102445	0.010452	0.0104856	0.00674193	0.0109065	0.00689622	0.00939793	0.00751087	0.00904617	0.0131758	0.0096807	0.00766928	0.010854	0.00842129	0.00839775	0.011801	0.0079065	0.00821067	0.00724335	0.0232343	0.01223	0.011821	0.0103891	0.00928804	0.00840176	0.00977782	0.0108167	0.0115001	0.0111291
879					76.8608	189.004			1.79826	1.68516	1.33784	1.67822	1.85143	1.55517	1.31488	1.21324	0.0263649	1.85579	1.562	1.42649	1.64988	1.4464	1.58009	1.33285	2.17908	1.24221	1.60022	1.24778	1.51268	1.7418	1.40069	1.33052	1.67259	1.40761	1.36886	1.9223	1.81402	1.54727	1.48516	2.96408	2.32236	1.67089	1.93513	1.67393	2.15747	1.96104	2.25357	1.47276	1.61929
880					76.8653	117.019			3.46451	3.77596	2.40926	3.33598	2.949	2.7086	2.34349	2.18371	0.52428	3.60894	2.69395	2.5687	2.78159	2.54623	2.70918	2.83201	4.17007	3.13705	2.76086	2.20634	2.34327	2.91649	2.4664	2.74684	2.71609	2.41375	2.37555	3.15088	2.79949	2.67079	2.51622	6.92792	3.25108	3.82876	3.20546	2.87312	4.09588	3.77681	3.18503	2.46595	2.79218
881					76.8671	118.022			0.126424	0.154429	0.0973094	0.124052	0.122212	0.110181	0.113407	0.061378	0.0146143	0.133251	0.112706	0.102085	0.152843	0.103687	0.111718	0.099125	0.184469	0.126545	0.110144	0.0843618	0.104559	0.113987	0.100805	0.0805359	0.113505	0.0972575	0.0983372	0.133258	0.166506	0.114932	0.0990702	0.28482	0.133342	0.112453	0.110567	0.118627	0.1726	0.158272	0.134733	0.0950267	0.108954
882					76.8671	181.012			0.0594076	0.0699083	0.0632411	0.0730071	0.0647964	0.0674669	0.074355	0.0434267	0.0129153	0.0750657	0.0645901	0.0549166	0.0758776	0.0530273	0.072036	0.0728999	0.0830515	0.0498358	0.0508171	0.0520125	0.0559277	0.0530301	0.0448734	0.0457959	0.0634573	0.0482799	0.0474592	0.071761	0.0795454	0.0626366	0.0565416	0.073409	0.0695418	0.0726157	0.0732669	0.074318	0.0661125	0.0617012	0.0866764	0.0519109	0.0640021
883					76.8727	161.009			0.820298	0.653663	0.554663	0.694938	0.701456	0.640508	0.70122	0.50782	0.0327082	0.741568	0.614895	0.582937	0.624574	0.577301	0.619459	0.568397	0.700818	0.704348	0.622208	0.502649	0.628043	0.702838	0.54588	0.618353	0.66211	0.573352	0.558002	0.713571	0.750414	0.614831	0.595513	1.4163	0.750099	0.755741	0.721252	0.633849	0.826595	0.899699	0.987172	0.588364	0.649444
885					76.8987	199.022			0.171711	0.196624	0.16522	0.286456	0.195655	0.284768	0.301994	0.22503	0.0140328	0.219393	0.176236	0.170479	0.190305	0.183319	0.183972	0.256821	0.208588	0.210311	0.193427	0.155337	0.245007	0.21269	0.184452	0.243817	0.228662	0.182574	0.163657	0.232072	0.211158	0.200084	0.170675	0.307243	0.330474	0.191796	0.293729	0.225919	0.26939	0.193402	0.175153	0.177493	0.200277
886					76.9542	90.027			0.128643	0.0969875	0.0904881	0.102972	0.102411	0.132919	0.0924686	0.0795268	0.0152153	0.123191	0.0949298	0.0941121	0.0995526	0.0923648	0.0942999	0.0976151	0.116318	0.111614	0.0945835	0.0818247	0.082812	0.106049	0.0889403	0.100009	0.0968638	0.0907499	0.084976	0.114909	0.0955775	0.351217	0.0907124	0.245977	0.113717	0.115474	0.132586	0.106021	0.111875	0.13711	0.109135	0.0916997	0.113018
887					76.9839	271.007			0.0254263	0.0141203	0.0143097	0.0150451	0.0174487	0.0189705	0.0227934	0.0147453	0.00179836	0.0221154	0.0188476	0.0122123	0.0131049	0.0108159	0.0107461	0.0123185	0.0224424	0.0208884	0.0136239	0.0107605	0.0147208	0.0163767	0.0118661	0.0122556	0.0206054	0.0194606	0.0172196	0.0160654	0.0121767	0.0251934	0.0130059	0.0212551	0.031542	0.0263884	0.0172878	0.0246029	0.0117814	0.0143485	0.011742	0.0117704	0.0139347
888					77.0192	177.04			0.58166	0.450227	0.564602	0.688605	0.464039	0.433316	0.511414	0.669871	0.706103	0.704407	0.456679	0.620562	0.803366	0.75524	0.799279	0.512849	0.661536	0.732222	0.569575	0.500866	0.510091	0.452774	0.441794	0.359962	0.529041	0.56635	0.415415	0.819566	0.53215	0.726182	0.926998	0.554998	0.51219	0.843669	0.793862	0.617182	0.475711	0.785026	0.55177	0.396013	0.483736
889					77.0224	260.999			0.0115125	0.0118137	0.0101721	0.0105344	0.0120988	0.0126456	0.0125031	0.00879468	1.88185e-05	0.0122295	0.0110027	0.0102773	0.0113074	0.011553	0.00966254	0.01212	0.0161724	0.0111184	0.0115962	0.00930727	0.0120558	0.0124277	0.00904307	0.00763056	0.0133533	0.00903139	0.00987225	0.0122373	0.0143045	0.0127949	0.0119014	0.011261	0.0160902	0.0158923	0.0140315	0.0114379	0.0115415	0.0127269	0.0117783	0.010199	0.0104306
892					77.2278	87.008			1.15776	1.17541	1.30805	1.5288	1.04955	1.29607	1.3077	1.64868	1.43264	1.68831	1.34222	1.37501	1.28133	1.76723	1.65787	1.86004	1.36212	1.11265	2.03838	1.27347	0.997026	1.16229	1.75062	1.22207	1.51768	1.5068	1.10704	1.90311	1.24374	2.11278	1.1694	1.65302	1.13466	1.16898	1.42516	1.19988	1.06057	1.53011	1.62908	1.09723	1.58795
894					77.7455	178.043			0.0234821	0.0225163	0.0169212	0.0223614	0.0213567	0.0251474	0.0236637	0.0157512	0.0390381	0.0237472	0.0212642	0.0234311	0.0219874	0.0203872	0.0208469	0.0236635	0.0252628	0.0217919	0.0289302	0.0252853	0.0211199	0.0215276	0.0306796	0.0183827	0.0182819	0.0186691	0.0311131	0.0192828	0.0212383	0.0212307	0.0218059	0.0201336	0.0261456	0.0248073	0.0308806	0.0229311	0.0231073	0.0251041	0.0311857	0.0200599	0.0244697
895					77.7939	114.027			0.0402859	0.0605289	0.0612809	0.0477121	0.0579049	0.0595431	0.0686114	0.0930884	0.162859	0.0869732	0.0398511	0.0477562	0.0833823	0.0871882	0.0803808	0.0891062	0.0830874	0.0747571	0.0761648	0.0736129	0.0620014	0.0682984	0.0969669	0.0480537	0.0308434	0.0645512	0.0727421	0.0930903	0.022073	0.120725	0.0548785	0.0589522	0.0643423	0.0656814	0.0926454	0.0392561	0.0618911	0.021482	0.0722149	0.0420419	0.0841091
896					77.8441	131.034			0.202777	0.242785	0.266545	0.248648	0.202622	0.252851	0.252878	0.260645	0.497524	0.280741	0.232669	0.240717	0.277915	0.379269	0.289999	0.349047	0.310985	0.244815	0.32679	0.248744	0.196625	0.240634	0.294058	0.21668	0.208828	0.235474	0.234268	0.294791	0.181605	0.391526	0.217794	0.362467	0.284314	0.206252	0.277786	0.20132	0.208854	0.261021	0.248215	0.184405	0.328703
897					77.9055	113.024			1.03798	1.43383	1.44625	1.70522	1.31862	1.26297	1.3592	1.45012	2.01734	1.85165	1.40128	1.71799	1.45441	2.10281	1.52565	2.2829	1.47703	1.82813	2.39014	1.38158	1.31204	1.48126	1.61625	1.85991	0.879141	1.40422	1.68167	1.83222	1.13011	2.50582	1.49968	1.27725	1.34913	1.37487	1.90027	1.3859	1.36401	1.66317	1.59012	1.02974	1.77205
898			(R)-5-Phosphomevalote	1.01136	78.0238	229.145			0.00281246	0.00343874	0.00491353	0.00550031	0.00323768	0.00302199	0.00267239	0.0040964	0.0088079	0.0049293	0.0049161	0.00599779	0.0034533	0.00465784	0.00349913	0.00362435	0.00568915	0.00390292	0.00287291	0.00425679	0.00471782	0.00323917	0.00395617	0.00453094	0.0060342	0.00726073	0.00414803	0.00495086	0.00308368	0.00321255	0.0021854	0.0010293	0.00190135	0.00296806	0.00362789	0.00638669	0.00430185	0.00506074	0.00281817	0.00369611	0.00314814
899					78.3039	355.089			0.000879225	0.00107489	0.00174892	0.00155384	1.88991e-05	0.000246078	0.00101286	0.00199872	0.0115125	0.0015819	0.00184293	0.00239847	0.00155923	0.00278994	0.00158303	0.0037949	0.00166269	0.00141876	0.00393469	0.00146767	0.000568676	0.000596597	0.00311977	0.00198201	0.00150959	0.000461002	0.00121445	0.00221216	1.92914e-05	0.00328487	0.00081751	0.00330007	2.08717e-05	1.98659e-05	0.00204521	0.00026957	0.000894895	0.00176605	0.000378786	0.000932964	0.00246759
900					78.4497	152.98			0.0204411	0.024755	0.0221982	0.0225332	0.0221471	0.0263352	0.0229744	0.0136614	0.00703676	0.0249911	0.0193304	0.021932	0.0229604	0.0201237	0.0202771	0.0199648	0.0271717	0.02291	0.0192885	0.0183707	0.022067	0.0248337	0.019983	0.0213512	0.0229648	0.0209721	0.020627	0.0277555	0.0259304	0.0247269	0.0191317	0.0356979	0.0320976	0.0222677	0.0277785	0.0258739	0.0234646	0.0231577	0.0224287	0.0207195	0.0230079
903					79.5052	94.9799			0.405836	0.259584	0.387377	0.42669	0.395395	0.424739	0.409626	0.646018	0.814247	0.379477	0.451851	0.385323	0.428798	0.470026	0.426946	0.437018	0.481443	0.489556	0.506015	0.567537	0.586497	0.455584	0.458921	0.585654	0.4677	0.567384	0.54646	0.403176	0.454573	0.753251	0.532593	0.538628	0.403281	0.390686	0.394756	0.50678	0.497978	0.425775	0.2547	0.529427	0.419094
906					80.224	447.135			1.83856e-05	1.91584e-05	2.0449e-05	1.90583e-05	1.88991e-05	1.86706e-05	1.90476e-05	1.88843e-05	1.88185e-05	1.89671e-05	1.85254e-05	2.0297e-05	1.89706e-05	1.90881e-05	1.85264e-05	1.96432e-05	2.00038e-05	1.83879e-05	2.01932e-05	1.92966e-05	2.01329e-05	1.95128e-05	0.000243114	1.93499e-05	2.04141e-05	2.00662e-05	1.94677e-05	2.05806e-05	1.92914e-05	0.0156565	1.92234e-05	0.0947599	2.08717e-05	1.98659e-05	2.00902e-05	0.000258241	0.000274255	1.89433e-05	1.97679e-05	1.95519e-05	1.89443e-05
910					80.3519	360.137			0.028706	0.0293161	0.0147954	0.0158715	0.0278563	0.0126269	0.0339692	0.00645159	0.0389022	0.0464568	0.0120813	0.0269879	0.0219036	0.056458	0.0610464	0.0161306	0.00662625	0.0222037	0.00543006	0.0562314	0.0134945	0.0265443	0.0151903	0.022806	0.0137751	0.0191757	0.00916481	0.00268486	0.0408736	0.0765372	0.00485238	0.0229649	0.0394736	0.0377625	0.0436984	0.0525662	0.0260056	0.0170451	0.0160387	0.0520548	0.0142277
913					80.5435	316.147			0.00783438	0.0118703	0.00513274	0.00761928	0.00836509	0.00413703	0.0168977	0.00140621	0.0185515	0.0148007	0.00514909	0.0107678	0.00888342	0.0248496	0.0300031	0.00683465	0.00250124	0.00818749	0.00145202	0.0118875	0.0060663	0.017807	0.00588114	0.0100707	0.00607932	0.00817533	0.0043548	0.000694422	0.0117764	0.0187158	0.00149809	0.0112677	0.0114064	0.0182686	0.0204496	0.023503	0.0120323	0.0112656	0.00454643	0.0186836	0.00659979
916					81.639	127.998			1.07579	1.44612	0.742154	0.901226	1.71115	1.26483	0.880137	1.04078	0.0393076	1.36653	1.14651	0.948387	1.66933	1.75334	1.21676	0.66099	1.1793	1.81754	0.962639	1.54717	2.06056	1.34802	1.10505	1.15635	0.922838	1.66623	1.45377	1.34004	2.17412	0.620851	2.15297	0.432983	1.18208	1.27749	1.33031	1.02403	1.82761	1.59084	1.65648	1.79971	1.2788
917					81.9644	293.034			0.00328571	0.00368327	0.0107611	0.0124287	0.00826993	0.00294328	0.00998222	0.000329249	0.00052273	0.00388683	0.0127208	0.00355161	0.000732623	0.00333086	0.0318667	0.000492718	0.00262107	0.00546995	0.0184848	0.011452	0.00334036	0.00567904	0.0043781	0.00132122	0.00401229	0.0190736	0.0039014	0.00278131	0.00467833	0.00332361	0.00126321	0.0317995	0.00310886	0.0100898	0.00796972	0.0015548	0.0021717	0.0129356	0.00766376	0.000712629	0.00350392
919					82.6024	296.008			0.0108218	0.0124174	0.00726974	0.00643671	0.0137157	0.00868227	0.0067899	0.00389814	0.00063001	0.0116609	0.00824842	0.00839798	0.0132183	0.00448274	0.0130473	0.00591435	0.00660158	0.00807215	0.00732046	0.010675	0.0124563	0.0108564	0.00701702	0.00679492	0.00797647	0.00940878	0.00785494	0.00756005	0.00904264	0.00616481	0.00808974	0.00586856	0.0113955	0.00528753	0.013574	0.00740795	0.00793139	0.00861569	0.0113105	0.012181	0.00979725
920					82.8243	155.001			0.419836	0.524152	0.77173	0.502964	0.465943	0.747549	0.37693	0.625461	1.5959	0.365981	0.813908	0.771157	0.49599	0.519896	0.431287	0.790256	0.478955	1.09705	0.515678	0.668162	0.682327	0.483337	0.448726	0.886633	0.718198	1.19264	1.07401	0.484779	0.648315	0.55532	0.649579	0.512112	0.805178	0.395415	0.395751	0.542694	0.965077	0.883051	0.425506	0.606604	0.411019
921					82.9039	142.014			0.0263949	0.0406583	0.0349943	0.0293855	0.0317061	0.0172499	0.0303082	0.0293786	0.0404079	0.0202737	0.0295621	0.490484	0.033609	0.0369288	0.0272617	0.029957	0.114576	0.0297541	0.0361188	0.0365857	0.0586325	0.0131944	0.0385543	0.0362525	0.064423	0.163364	0.0593557	0.163748	0.0305499	0.0454602	0.0622419	0.0154871	0.0341196	0.0924309	0.0661402	0.195642	0.040516	0.0419231	0.0522702	0.102026	0.0294973
923					83.1078	97.04			0.154901	0.194799	0.0764246	0.176841	0.209141	0.118396	0.190553	0.198895	0.345144	0.141791	0.202813	0.175239	0.220805	0.168959	0.126146	0.131451	0.107995	0.212873	0.23988	0.113208	0.153738	0.195588	0.182369	0.204374	0.117569	0.160577	0.155698	0.151541	0.102223	0.065522	0.109716	0.1084	0.196759	0.186743	0.0808077	0.164339	0.158501	0.218095	0.167988	0.0908593	0.232401
925					84.3497	381.02			0.0216645	0.0198104	0.0229417	0.0186062	0.0216384	0.0175572	0.019137	0.0130873	1.88185e-05	0.0191288	0.0137751	0.0173038	0.0186057	0.0166121	0.0165681	0.0121741	0.0199132	0.00855856	0.0171331	0.00985464	0.0140532	0.0196151	0.0172305	0.0107924	0.018491	0.0131957	0.0130531	0.0236372	0.015301	0.0198975	0.00853724	0.0132665	0.0236965	0.0266861	0.023823	0.0181223	0.0163838	0.0277155	0.0306528	0.0136271	0.0177805
927					85.903	218.031			0.0127323	0.0308773	0.0271297	0.0146916	0.0327893	0.023095	0.0196633	0.0151748	0.0131174	0.0152794	0.012006	0.217386	0.0174222	0.0299313	0.0208717	0.00841131	0.122265	0.0355893	0.0387204	0.0280437	0.0480861	0.105045	0.0335665	0.0264978	0.0630923	0.151394	0.052307	0.0908646	0.0304104	0.0295786	0.0481826	0.0208454	0.0486531	0.0494567	0.0564951	0.160963	0.0443706	0.0478104	0.0619293	0.133465	0.016457
928					86.4043	300.04			0.00240991	0.00300476	0.00346975	0.00189621	0.00202246	0.00269678	0.00253521	0.00387348	0.00299719	0.00205077	0.00156808	0.00145134	0.00199003	0.00380428	0.00453327	0.00136504	0.0016189	0.00166765	0.00625103	0.000410113	0.00552804	0.00189404	0.00377344	0.00385449	0.00127184	0.00252518	0.00344041	0.00256348	0.00264834	0.00116004	0.00324535	0.00418233	0.00126376	0.00391509	0.00410734	0.00293821	0.00207469	0.00178905	0.00504825	0.000735408	0.00234133
931			Monoammonium glycyrrhizite	-9.95076	86.8757	840.962			0.00729292	0.00489344	0.00950731	0.0173262	0.00652431	0.0144897	0.0103924	0.0157996	1.88185e-05	0.0106274	0.00599754	0.0142076	0.00637007	0.00656294	0.0115137	0.00883512	0.00827119	0.0075925	0.0111347	0.0107084	0.0118095	0.00690245	0.0120365	0.00950223	0.0100703	0.0126282	0.0106544	0.0151065	0.0139526	0.0113305	0.00958347	0.013597	0.00964304	0.0151183	0.0149159	0.00987978	0.00906161	0.00840961	0.0088148	0.00723221	0.0136978
934					87.1916	348.958			0.00791104	0.00312242	0.00852117	0.00559282	0.00595303	0.0044596	0.00541808	0.00417878	0.000415519	0.00890972	0.00746463	0.00550765	0.00655557	0.00557852	0.00567544	0.00567593	0.00554209	0.00543481	0.00587196	0.00554035	0.00350963	0.00593043	0.00565078	0.00550767	0.00516407	0.0050356	0.00630505	0.00401825	0.00580887	0.00639279	0.00454264	0.00674056	0.00744601	0.00833581	0.00631306	0.00333565	0.00312779	0.00923254	0.00736439	0.00423273	0.0073351
935					87.5046	157.011			0.0430848	0.0542173	0.0486136	0.0545251	0.0612341	0.0393747	0.0394619	0.038817	0.015825	0.050934	0.0452794	0.0366024	0.0578934	0.0499287	0.0482521	0.0382103	0.0483471	0.0207615	0.04973	0.0388429	0.0345717	0.0576542	0.0458377	0.0363311	0.0537309	0.0459354	0.0430397	0.0737743	0.0535532	0.0357416	0.0364202	0.0388453	0.0552829	0.0561785	0.0499145	0.0447922	0.0381069	0.0499733	0.0469961	0.0340377	0.0516184
936			Tetrachlorvinphos	-0.433594	87.5606	366.969			0.00578977	0.00544285	0.0052579	0.00679421	0.00565474	0.00621251	0.00571089	0.00479811	1.88185e-05	0.00590004	0.00692055	0.005741	0.00536451	0.00549381	0.00382601	0.00639648	0.00965593	0.00425565	0.00312301	0.00377447	0.00487079	0.00609203	0.010228	0.0041768	0.00583165	0.00529654	0.00574046	0.00592004	0.00592434	0.00317756	0.00438818	0.00172174	0.00642446	0.0127395	0.00750872	0.00673485	0.00862915	0.00292294	0.00537129	0.00460701	0.00601073
938					87.6922	402.001			0.0183742	0.0155576	0.0125986	0.0126844	0.0151087	0.00910088	0.00843998	0.00597531	1.88185e-05	0.00972214	0.00945556	0.00965976	0.0161487	0.00631328	0.00744553	0.0074636	0.00866751	0.00768686	0.00808076	0.00763064	0.0086828	0.0111029	0.0123413	0.00804236	0.0116927	0.0109872	0.00981156	0.0122092	0.0143512	0.00735377	0.00829007	0.00356827	0.0175552	0.0124125	0.013235	0.00957883	0.00604679	0.0143369	0.014898	0.00805633	0.00822822
939			Yiamoloside B	-10.2409	87.8	825.99			0.00551305	0.00322131	0.0108319	0.00578891	0.00659642	0.00591244	0.00507848	0.00509511	1.88185e-05	0.00949992	0.00577512	0.00527423	0.00537414	0.00663268	0.00728234	0.00638277	0.00683361	0.0043595	0.00678143	0.00536109	0.0043031	0.00557549	0.00568394	0.00519829	0.007114	0.00719891	0.00447114	0.00696419	0.00558606	0.00278593	0.00461939	0.00610506	0.00719675	0.0107182	0.00842198	0.00475126	0.0056437	0.00712778	0.0041942	0.00499697	0.00568548
940					88.0824	258.031			0.0172812	0.0195184	0.0152877	0.0138761	0.00856035	0.0104181	0.013133	0.0124423	0.00721869	0.0176156	0.0130307	0.0217352	0.0172139	0.0174758	0.0150866	0.0140982	0.0177085	0.0108521	0.00840515	0.0121586	0.0126267	0.00588413	0.0182501	0.0117873	0.0133877	0.013225	0.013482	0.00728947	0.0239327	0.00596183	0.0106937	0.00755334	0.0183332	0.0208824	0.0092032	0.0176565	0.015882	0.00624507	0.0160246	0.0114988	0.0167395
941					88.1929	134.047			0.018988	0.0154335	0.0291594	0.0238899	0.0261993	0.0184892	0.0238558	0.0261934	0.063078	0.0210313	0.0238334	0.0282366	0.0260987	0.0239695	0.0221965	0.0195462	0.0236315	0.0283641	0.0279779	0.0249561	0.0352447	0.0297891	0.0292576	0.0313041	0.0223063	0.0235546	0.0249677	0.0237742	0.0292727	0.0183252	0.0189547	0.0407083	0.0220179	0.0265002	0.0216731	0.0217396	0.0173062	0.0198715	0.0215515	0.0241388	0.0215467
943					88.3967	211.989			0.0189006	0.00982233	0.0156608	0.0229952	0.0408979	0.0164061	0.0144809	0.0118413	0.00217913	0.027337	0.00791425	0.0135145	0.0184244	0.0162459	0.0148502	0.0129075	0.03033	0.0151613	0.0171509	0.00738569	0.00676062	0.00940031	0.0263182	0.0127839	0.0140783	0.0153996	0.0152566	0.0193572	0.0149647	0.00324631	0.0103873	0.0161748	0.0206988	0.0195957	0.0208385	0.0186709	0.0223321	0.0171537	0.0149029	0.0135052	0.0155915
945					88.6887	190.007			0.223382	0.249046	0.186859	0.186154	0.229903	0.176397	0.0978106	0.085796	0.0343353	0.176254	0.229073	0.198947	0.176116	0.166169	0.178445	0.137208	0.180613	0.227754	0.210342	0.16784	0.225838	0.240596	0.137916	0.154145	0.233321	0.156904	0.0978353	0.237906	0.303056	0.187766	0.202192	0.136898	0.287192	0.216387	0.224257	0.194558	0.167992	0.179702	0.215529	0.195164	0.223941
946			Squalamine	-5.01121	88.9346	628.966			0.0169204	0.0174585	0.0258782	0.0185863	0.0193053	0.0278764	0.0158813	0.0147481	1.88185e-05	0.0164795	0.0185246	0.0163465	0.0459909	0.0182294	0.0165254	0.0120072	0.0300538	0.0141047	0.0193606	0.0147219	0.0138078	0.0210278	0.0171339	0.0146352	0.0154867	0.0151598	0.0157742	0.015091	0.0179787	0.0219907	0.0145099	0.0066244	0.0295412	0.0236168	0.0202625	0.0183448	0.0206068	0.0180268	0.0230293	0.0221556	0.0191149
947					88.9883	273.002			0.0279374	0.024389	0.0259524	0.0169439	0.0236254	0.0142663	0.012778	0.0149638	0.0183672	0.0232981	0.0183513	0.0152394	0.0229806	0.0223119	0.0145675	0.0191547	0.014298	0.0145039	0.0311072	0.0157328	0.0269235	0.02327	0.0199198	0.0127491	0.0262962	0.0136366	0.027013	0.0327999	0.0340169	0.0202978	0.0132754	0.00291569	0.0238633	0.0345059	0.0145442	0.0137677	0.0207973	0.0335079	0.023407	0.0148478	0.0290119
949					89.0007	613.996			0.0120094	0.00972126	0.0130675	0.0102105	0.0195792	0.0123077	0.00788041	0.0100568	1.88185e-05	0.0120067	0.00592845	0.0105559	0.012478	0.0107809	0.0101488	0.0144682	0.0107928	0.00838531	0.0101396	0.00814637	0.00975489	0.0138431	0.00928975	0.00607994	0.0207582	0.0110769	0.0105933	0.0294506	0.00994188	0.00869425	0.00967886	0.00238419	0.012763	0.0127904	0.0107145	0.0113476	0.0121526	0.011314	0.00921681	0.00817653	0.0126929
950					89.0782	379.016			1.4529	1.58739	1.38842	1.08991	1.60042	1.46309	1.07044	0.877719	0.000376862	1.68518	1.26611	1.05243	1.49297	1.26656	1.09493	0.816476	1.37966	0.787762	1.21758	0.862001	0.882778	1.39418	1.12984	0.846842	1.6012	1.19144	0.995838	1.50464	1.51046	0.801741	0.874197	0.19586	2.12421	1.79808	1.45325	1.17562	1.39688	1.47445	1.69278	0.942162	1.41052
952					89.1563	139.001			0.12466	0.106375	0.059243	0.0820785	0.0911558	0.0960983	0.0912082	0.0864244	1.88185e-05	0.0946257	0.0993898	0.074199	0.0915325	0.0825167	0.0767317	0.0754799	0.0840398	0.0748437	0.0856264	0.0816716	0.105879	0.0934978	0.0793127	0.0683257	0.0919142	0.0778543	0.0735225	0.137761	0.105365	0.0920548	0.0686954	0.047257	0.114851	0.104424	0.0981603	0.0994052	0.087101	0.0933134	0.083396	0.0714692	0.102528
953			PS(DiMe(9,3)/MonoMe(11,3))	-12.0681	89.2157	824.987			0.0302595	0.0326996	0.0295176	0.0254071	0.0247107	0.0293809	0.0303939	0.0211999	1.88185e-05	0.0341554	0.0269302	0.023612	0.0343168	0.0285326	0.02571	0.0243047	0.0284566	0.0192436	0.0328448	0.0267069	0.0199668	0.029498	0.0295756	0.021947	0.0235993	0.0293044	0.0229634	0.0318436	0.0333576	0.0230066	0.0207341	0.00681461	0.0296018	0.0359674	0.0267135	0.0288839	0.0285309	0.0308156	0.0213902	0.0205189	0.0258137
954					89.2875	200.026			0.00818002	0.010299	0.0155029	0.0127452	0.0183537	0.0301712	0.00747755	0.0130905	0.000853686	0.00862401	0.0345826	0.011999	0.0180072	0.0163681	0.0308394	0.019134	0.0120039	0.0157465	0.011481	0.0231492	0.0147144	0.015339	0.0171398	0.0135908	0.0129712	0.0151347	0.0126003	0.0127722	0.0516114	0.0125683	0.019323	0.00672506	0.0257082	0.0359822	0.0197881	0.0132298	0.0198651	0.014995	0.0348643	0.012377	0.00932904
955					89.337	330.016			0.0139139	0.019461	0.0136997	0.0135469	0.0198786	0.0146538	0.0100396	0.00886786	1.88185e-05	0.019473	0.0158645	0.0131434	0.015107	0.0151274	0.0143613	0.0113712	0.0149772	0.00921806	0.0144412	0.0128193	0.0127412	0.0152911	0.012064	0.0116797	0.0126698	0.0120274	0.0118406	0.0163252	0.017735	0.011078	0.0115061	0.00430401	0.0252716	0.0147823	0.0184128	0.0174235	0.0165922	0.0163782	0.0155121	0.0116081	0.016008
957					89.565	332.984			0.0436834	0.0438279	0.0437817	0.0349022	0.0220901	0.0427141	0.0260962	0.0324781	0.000129735	0.0358151	0.0414101	0.0352955	0.0384171	0.0305911	0.0349135	0.0261747	0.0236992	0.0136107	0.0362263	0.0297595	0.0304791	0.0404494	0.0331609	0.0280253	0.0290853	0.0356422	0.027314	0.0380299	0.0370133	0.0243883	0.0285218	0.0134031	0.0418951	0.0396094	0.0428619	0.0403608	0.0360568	0.0303944	0.0305006	0.0311929	0.0330269
959			(2-{4-[3-(2-chloroethyl)-2,3-diphenyloxiran-2-yl]phenoxy}ethyl)dimethylamine	6.07442	89.746	422.98			0.018744	0.0194927	0.0194682	0.0169157	0.0178914	0.0165422	0.0133915	0.0146925	1.88185e-05	0.0205223	0.0240515	0.0191213	0.0167612	0.0221098	0.0134549	0.0147937	0.0156753	0.0133464	0.0176693	0.0157859	0.0153394	0.0123033	0.0113973	0.0160258	0.0155911	0.0160607	0.0154543	0.0188635	0.00826831	0.0127665	0.0140753	0.00704096	0.0154588	0.0184151	0.0217057	0.0385267	0.0185566	0.0208274	0.0173032	0.0143506	0.0194252
960					89.7678	612.992			0.0718808	0.0677561	0.0700573	0.0594957	0.0600848	0.0671785	0.0451676	0.047507	1.88185e-05	0.0708291	0.0599845	0.0589052	0.0680432	0.057934	0.0522389	0.0452689	0.0588745	0.0424108	0.0582275	0.0450386	0.0473301	0.0697035	0.0569913	0.0484462	0.0558489	0.0608914	0.0489278	0.0751739	0.0613626	0.0470817	0.0427714	0.0147797	0.0768001	0.0696258	0.0684633	0.0619543	0.0625767	0.0580764	0.0585086	0.0508723	0.0616938
961					89.9235	189.004			5.07143	5.58428	4.59726	6.34512	7.21114	4.9662	4.36359	3.48421	0.0402668	4.84056	5.9543	3.40778	6.83989	8.57057	8.3602	2.96575	4.59233	5.49553	4.9354	4.99022	3.64756	4.70275	4.15395	3.50932	7.06281	5.75289	3.91938	5.29326	10.1254	2.83925	5.76227	2.32174	6.78044	5.7789	5.2053	4.01637	5.26648	8.90198	6.02649	8.34365	5.06002
962					89.9493	380.019			0.195284	0.196566	0.175213	0.131516	0.226469	0.175627	0.129414	0.108732	1.88185e-05	0.2291	0.156834	0.137918	0.182133	0.155976	0.128414	0.101665	0.171119	0.100185	0.155192	0.106298	0.102369	0.178842	0.131426	0.107563	0.126175	0.144226	0.116193	0.183588	0.184024	0.103579	0.105419	0.0250452	0.246632	0.231988	0.184189	0.140686	0.167426	0.194087	0.200678	0.113509	0.174693
963					90.2562	239.017			0.112853	0.137135	0.11226	0.0973184	0.110435	0.0973032	0.0937596	0.0827042	1.88185e-05	0.123915	0.110238	0.100412	0.124494	0.110246	0.0929149	0.090313	0.105647	0.0776156	0.109584	0.0883607	0.0847678	0.122781	0.168863	0.0939948	0.0941859	0.0993509	0.0903938	0.179023	0.27476	0.103022	0.0856071	0.0326669	0.153631	0.134728	0.123662	0.0967715	0.112255	0.125116	0.110287	0.0882665	0.121718
964					90.4933	400.998			0.111951	0.121045	0.109255	0.141062	0.107848	0.134696	0.0803688	0.0777198	0.000294155	0.099064	0.0943803	0.0853384	0.1084	0.0942167	0.0860556	0.0723168	0.0938498	0.139949	0.0918048	0.0762227	0.0774415	0.102734	0.0955999	0.0758826	0.0899774	0.11919	0.0768438	0.11954	0.131766	0.105094	0.0720312	0.0198307	0.128578	0.125035	0.193812	0.103484	0.105551	0.0946261	0.102723	0.0807535	0.099849
965					90.7369	161.009			2.40902	2.76422	3.29009	2.01066	3.70462	2.57129	1.93187	1.88562	0.0472885	2.64062	1.91467	1.75527	2.02046	2.5997	3.23914	1.59326	2.27749	1.63034	2.30217	2.17084	2.30919	2.47852	2.12083	1.7322	1.80262	2.18898	2.17874	2.45532	2.92792	1.01698	2.04805	1.0557	3.09903	2.70841	2.4355	1.92047	3.69802	2.6048	3.0429	1.87798	2.43773
966					90.7604	162.012			0.15823	0.126215	0.0786164	0.0710688	0.176128	0.160814	0.0892848	0.0725638	0.0135369	0.106752	0.111991	0.110322	0.127261	0.096232	0.117973	0.102039	0.106685	0.110226	0.0940369	0.111509	0.115716	0.0641662	0.0817962	0.0772952	0.0330238	0.0824595	0.0982251	0.138718	0.115356	0.050762	0.104961	0.0427307	0.157362	0.117015	0.10403	0.0528138	0.107155	0.123609	0.132188	0.0883345	0.10414
967					91.0702	329.013			0.175162	0.188065	0.207436	0.124465	0.184382	0.161585	0.136557	0.120651	0.00256839	0.171089	0.163051	0.14127	0.177189	0.13977	0.141208	0.110572	0.161697	0.175328	0.150479	0.128168	0.128224	0.16839	0.148141	0.122616	0.206934	0.194364	0.13071	0.175742	0.166006	0.110697	0.123251	0.0365631	0.225749	0.191436	0.172687	0.156696	0.174748	0.116105	0.159958	0.142342	0.196462
969					91.4649	270.208			0.0034891	0.00762764	0.0054888	0.0114199	0.00652169	0.00940806	0.0111784	0.0137027	0.0102073	0.0115282	0.0226981	0.00682893	0.00657441	0.0080062	0.00652084	0.0105798	0.0134568	0.0137371	0.00447001	0.0150798	0.0123382	0.0118912	0.00880521	0.0116719	0.00817034	0.0236167	0.0106787	0.00659639	0.00468072	0.0118146	0.00611838	0.0130052	0.00412142	0.0039565	0.00539286	0.0103887	0.0125181	0.0251246	0.0117729	0.00232693	0.00603192
970					91.7482	118.022			0.434955	0.488372	0.517961	0.373666	0.505092	0.465996	0.360008	0.374218	0.0580739	0.466721	0.467078	0.355462	0.492154	0.360461	0.619874	0.419017	0.650602	0.304697	0.435539	0.29544	0.335985	0.432902	0.38286	0.466088	0.335053	0.403216	0.314882	0.484234	0.406162	0.186062	0.329581	0.213092	0.609124	0.482164	0.674412	0.426075	0.388928	0.377395	0.746321	0.338835	0.371095
971					91.8698	90.027			0.340322	0.39425	0.371274	0.275713	0.368264	0.378771	0.163571	0.221514	0.0287898	0.336826	0.274734	0.292632	0.286373	0.256797	0.294542	0.351765	0.344564	0.213812	0.35665	0.221067	0.25683	0.372703	0.30647	0.377319	0.152108	0.327793	0.244134	0.366477	0.417243	0.199865	0.260436	0.181418	0.438639	0.249169	0.526714	0.171792	0.306258	0.365264	0.340388	0.238503	0.311964
972					91.8706	117.019			10.3432	11.6393	11.281	8.40171	9.20257	10.7175	8.67199	7.80236	0.647505	10.8294	11.0751	4.80011	8.65134	8.86597	8.49074	10.3739	14.6232	7.09013	9.83006	7.47405	8.241	10.3639	9.07076	10.7793	3.1708	9.41044	7.6287	15.3435	9.98056	3.86469	8.31391	4.77041	13.9256	11.4462	11.7885	5.01757	9.54277	8.70585	17.45	7.78829	14.5421
973					91.9635	150.056			0.0134947	0.0115534	0.00973897	0.0133748	0.00765273	0.0143859	0.0150425	0.0142945	0.0108773	0.0125014	0.0101773	0.0163804	0.0123811	0.0135582	0.0137255	0.0144573	0.0166171	0.0143793	0.00814011	0.0152783	0.0116334	0.0113232	0.0135458	0.0123426	0.00962025	0.0110075	0.0154741	0.0143465	0.0122494	0.00799619	0.0149031	0.00836293	0.012723	0.0141586	0.0170049	0.0158027	0.0138001	0.0128703	0.0117317	0.0134115	0.0161533
975					92.1518	89.0236			10.3629	11.7357	7.62214	9.01915	11.8911	11.3156	8.78016	8.34918	1.00084	11.3249	10.4508	12.7183	11.2187	8.84316	8.01988	4.3915	10.7737	7.33174	10.5325	6.56897	7.87123	10.5407	9.58007	7.82671	3.18269	9.34403	7.28268	11.2615	9.63247	3.00203	8.11147	2.32931	13.9364	12.1211	11.4429	9.00828	8.79179	11.1028	9.33188	7.71007	15.4376
976					92.1518	135.029			1.19807	1.32056	0.762712	1.02086	0.993945	1.22267	0.957745	0.944047	0.0542021	0.988888	1.20016	0.952471	1.28134	1.62764	1.17702	1.12882	1.6269	0.854061	1.59016	0.821942	0.932703	1.14438	1.0268	0.86889	1.42523	1.06354	0.890297	1.22763	0.992181	0.495085	0.945329	0.19212	1.45545	1.3145	1.26129	0.573678	1.03553	0.973029	1.43804	0.877857	1.09726
978					92.4884	257.028			0.373832	0.272865	0.0693196	0.212015	0.243337	0.0868049	0.193553	0.172623	0.076326	0.268713	0.216925	0.221074	0.244936	0.232006	0.200967	0.184383	0.229268	0.358832	0.223662	0.181116	0.104446	0.250396	0.214059	0.155783	0.188963	0.374727	0.184041	0.243334	0.363162	0.17935	0.186337	0.089009	0.321705	0.273059	0.239924	0.20785	0.219636	0.257315	0.231312	0.179829	0.246702
980					92.755	349.151			0.00385144	0.00198447	0.00105593	0.00426074	1.88991e-05	0.00289899	0.00604094	0.00422217	0.0133133	0.00995476	0.00310809	0.00584765	0.00256456	0.00513447	0.000996325	0.0128207	0.00822353	0.00291599	0.00602313	0.00327119	0.00131939	0.00223287	0.00596623	0.00613111	0.00625011	0.00831826	0.00290687	0.00236566	1.92914e-05	0.0117595	0.00288678	0.00240647	0.00191163	0.0011179	0.00530676	0.0157386	0.000588304	0.000910929	0.000948115	0.000616224	0.00503076
981					93.1039	171.102			0.424937	0.386628	0.412951	0.418384	0.226759	0.357116	0.333691	0.480807	0.458273	0.281517	0.522741	0.50099	0.245771	0.387066	0.4626	0.484689	0.610989	0.439133	0.424245	0.589649	0.49221	0.321805	0.634161	0.436364	0.430639	0.861499	0.359838	0.283778	0.329052	0.438608	0.499491	0.478306	0.363968	0.252366	0.464495	1.10118	0.366075	0.31998	0.329354	0.34508	0.438015
982					93.1905	172.106			0.00702626	0.00584641	2.0449e-05	0.00904908	1.88991e-05	1.86706e-05	0.0120285	0.0170291	0.0321233	1.89671e-05	0.0252442	0.0217514	1.89706e-05	0.00815224	0.00592212	0.0238556	0.0359373	0.00932664	0.00636526	0.0204596	2.01329e-05	1.95128e-05	0.0280543	0.0203187	0.0174488	0.0374159	1.94677e-05	2.05806e-05	1.92914e-05	0.020685	1.92234e-05	1.99849e-05	2.08717e-05	0.00536729	0.0160319	0.0938813	0.00578781	1.89433e-05	1.97679e-05	1.95519e-05	0.00621021
983					93.3196	154.037			0.232027	0.312263	0.277321	0.285502	0.191505	0.235673	0.278071	0.24011	0.633262	0.209569	0.214388	0.331494	0.18147	0.208491	0.273104	0.311069	0.303001	0.160494	0.23808	0.173657	0.184781	0.247454	0.262561	0.226548	0.201978	0.199984	0.194091	0.385925	0.20419	0.339787	0.189195	0.365659	0.24355	0.291997	0.31332	0.370961	0.226504	0.215769	0.194686	0.199394	0.210897
984					93.331	206.039			0.0138682	0.00806854	0.0848173	0.0110696	0.00965147	0.0158241	0.00945201	0.00770578	0.0175126	0.0134835	0.0191154	0.0211834	0.012818	0.00930383	0.0138378	0.0198476	0.013923	0.0154468	0.00655163	0.0119592	0.0108604	0.00756964	0.00897044	0.012402	0.00759439	0.0116202	0.00934687	0.0138949	0.018212	0.0347163	0.0116614	0.0488262	0.0196159	0.0215225	0.016329	0.0185337	0.0169594	0.0124972	0.0158762	0.0211628	0.00853184
987					93.611	71.013			2.13008	4.83362	3.64715	2.82938	3.79914	4.87699	2.15068	2.06848	2.13982	3.34655	2.80368	2.71494	2.49479	2.56971	2.44323	2.68069	3.3427	2.21805	3.43802	2.52059	2.58906	4.46709	3.13884	1.94823	2.75295	4.02962	2.07475	3.45262	2.71891	1.29028	3.40495	1.49926	3.86132	3.53118	3.52358	2.92686	2.69175	2.74191	2.57028	2.18219	4.84053
988					93.7722	125.06			0.00827713	0.00808082	2.0449e-05	0.00626343	0.0105606	1.86706e-05	1.90476e-05	0.00411461	0.00396945	1.89671e-05	1.85254e-05	0.0128849	1.89706e-05	0.00807572	0.00772445	0.0042168	0.014988	0.00695238	0.0133641	0.00656333	0.0137207	0.00284558	0.00649422	0.00431798	0.0117287	0.0270211	0.01066	0.0116343	1.92914e-05	2.0471e-05	0.00838349	1.99849e-05	2.08717e-05	1.98659e-05	0.00434789	0.0191655	1.9328e-05	0.00383014	1.97679e-05	0.0124059	0.00452587
990					93.8692	294.956			0.0139027	0.0139896	0.0176015	0.00814951	0.00931324	0.0230114	0.0129551	0.00949585	1.88185e-05	0.0113158	0.0149518	0.0101924	0.00890651	0.0095527	0.0114698	0.0101051	0.0163764	0.00960096	0.00804007	0.009897	0.0111564	0.00815198	0.00612772	0.0145715	0.0083456	0.0105114	0.00659608	0.0116189	0.0192088	0.00351396	0.011516	0.00939144	0.0283136	0.0138787	0.0135396	0.0123753	0.0113831	0.00994847	0.01168	0.0103706	0.0115894
992					94.0819	100.003			0.123143	0.0541847	0.13395	0.117619	0.140679	0.144242	0.139811	0.0438393	0.172088	0.127225	0.121374	0.0460348	0.10867	0.0616653	0.0546957	0.145602	0.0744733	0.0919705	0.0728688	0.060628	0.0783085	0.0540265	0.112885	0.0879631	0.0842389	0.0562076	0.0708363	0.0695466	0.13775	0.0304814	0.121033	0.0449997	0.150978	0.0493191	0.0548428	0.0457114	0.109846	0.10438	0.170873	0.0954569	0.102126
994					94.2137	72.0164			0.0551376	0.100766	0.0308047	0.0938954	0.0906969	0.0816747	0.0701392	0.0709096	0.0648612	0.0963943	0.090282	0.0419198	0.122237	0.0827611	0.0956362	0.0630178	0.075366	0.0671053	0.0485253	0.0846038	0.139664	0.0817722	0.0904614	0.0648358	0.0646839	0.0738696	0.0590459	0.0822803	0.095166	0.0532482	0.0737274	0.0451282	0.178378	0.0849202	0.0846418	0.0647657	0.080554	0.0887789	0.101311	0.0754389	0.118412
995					94.2222	316.147			0.00220508	0.00372127	0.00188411	0.00273619	0.00376388	0.00073728	0.00719607	0.000254287	0.00947501	0.00707685	0.000582213	0.00451802	0.00317455	0.0127961	0.017547	0.00183711	0.000908471	0.00438435	2.01932e-05	0.00632608	0.00112425	0.00578099	0.00277304	0.00409801	0.00302338	0.00212182	0.00144587	2.05806e-05	0.0038095	0.00997646	0.000499228	0.0044498	0.00253222	0.00951947	0.0153246	0.0141489	0.00302553	0.000905421	0.000761203	0.00507737	0.00065721
999			2-Amino-4-hydroxy-6-(D-erythro-1,2,3-trihydroxypropyl)-7,8-dihydropteridine	-5.6915	94.3074	256.236			0.0108744	0.00982621	0.0106787	0.0110578	0.0101801	0.0117779	0.0110561	0.0108656	0.00880534	0.0111312	0.0104444	0.0109671	0.016721	0.0108911	0.0236673	0.0115232	0.00790594	0.0102335	0.0121885	0.00746374	0.0116495	0.0155442	0.0110824	0.0128491	0.0100123	0.0165785	0.00752042	0.0116715	0.0105341	0.0132671	0.0135075	0.0136644	0.00951253	0.00791589	0.0121183	0.0145262	0.0128207	0.00977979	0.00676636	0.0105277	0.0113102
1001					94.3489	137.94			0.922016	0.560104	0.530213	0.618159	0.84769	0.603933	0.481489	0.387423	0.548907	0.877399	0.794457	0.646639	0.414954	0.37373	0.451314	0.688625	0.399694	0.414688	0.740481	0.450563	0.592411	0.63539	0.513339	0.58773	1.73076	0.536956	0.716384	1.24412	0.439541	0.854899	0.713992	0.478781	1.41635	0.568596	0.423195	0.575083	0.496321	0.566962	0.593872	1.46018	0.477021
1002			2-Aminoadenosine	3.90876	94.4496	283.264			0.029383	0.0256179	0.0322153	0.0263407	0.0244145	0.0300341	0.0327735	0.0332499	0.0302296	0.0224194	0.0333538	0.0268398	0.0225859	0.0266882	0.0365388	0.0309732	0.0269364	0.0294542	0.0253798	0.0225822	0.0303751	0.0423572	0.0239391	0.0514334	0.0211656	0.0300373	0.0234254	0.0279446	0.0312832	0.0263839	0.0288782	0.0298968	0.0322113	0.0295814	0.0224009	0.035933	0.0377581	0.0228733	0.0229051	0.0288375	0.025552
1003			Nifurthiazole	12.0989	94.4711	255.233			0.0742792	0.099294	0.0795134	0.0727761	0.0727636	0.063911	0.0739356	0.0915671	0.0896863	0.0627336	0.0804862	0.0780844	0.0742076	0.0790103	0.102281	0.0787629	0.0764936	0.0737873	0.0822139	0.0757933	0.0902115	0.095723	0.081519	0.0858607	0.0636423	0.0900746	0.076721	0.0828482	0.0751677	0.0713876	0.0831136	0.0950631	0.0744879	0.0697217	0.0748334	0.086947	0.0905048	0.0678687	0.0629755	0.0783528	0.0779044
1004					94.4761	234.034			0.0311285	0.0366656	0.0373281	0.0252978	0.0308108	0.0451854	0.0533144	0.0275249	0.0216709	0.0670899	0.0338752	0.151792	0.034551	0.0358334	0.0367995	0.0270524	0.0829204	0.0371977	0.0302453	0.0363263	0.033764	0.0288808	0.0304587	0.0223544	0.0110947	0.0431102	0.0415543	0.0351458	0.0497837	0.0210637	0.0676754	0.0180998	0.0537416	0.0387724	0.0683993	0.0331145	0.0354679	0.0465125	0.0362634	0.0331685	0.0269532
1006			Atoxin a(s)	8.36368	94.5713	253.217			0.00314173	0.0020623	0.00590317	0.00407206	0.00250993	0.00153659	0.00330693	0.00423076	1.88185e-05	0.00387379	0.00316086	0.00331367	0.00266278	0.00273045	0.00563607	0.0040062	0.00308847	0.00324924	0.00340628	0.00346941	0.00498773	0.00202165	0.00252484	0.00640624	0.00301607	0.00583018	0.00407722	0.00355185	0.00199996	0.00428261	0.00439163	0.00135538	0.00210597	0.00436495	0.00308035	0.00234666	0.00451228	0.0031727	0.00256239	0.00299972	0.00212276
1008					94.5838	360.137			0.00838203	0.0126085	0.0102244	0.00727427	0.0144501	0.00727675	0.018599	0.00230691	0.032016	0.0241672	0.00601519	0.0147639	0.00973503	0.02645	0.0395566	0.00768689	0.000566774	0.01249	0.00110149	0.0203651	0.00779261	0.0189785	0.0100579	0.0147499	0.00879296	0.0109379	0.00594679	0.00232195	0.0135508	0.0265214	0.00172748	0.00927629	0.0142755	0.0231138	0.034771	0.0323647	0.0135321	0.0148646	0.00840653	0.0182873	0.00811205
1009					94.5889	236.105			0.0102998	0.0108714	0.0136852	0.0145022	0.00490999	0.0114554	0.0108591	0.0131047	0.0108231	0.00986582	0.00823137	0.0129738	0.00937258	0.0139204	0.0132333	0.0157294	0.0144146	0.00766864	0.0104079	0.0140634	0.0155465	0.00930755	0.0132056	0.015298	0.01147	0.0157792	0.0128604	0.0128911	0.01052	0.0119903	0.0152481	0.00797307	0.0124615	0.0114215	0.00630245	0.018461	0.0100986	0.0109277	0.0109785	0.00864019	0.00853967
1010					94.6091	164.035			0.0311608	0.0325042	0.0440032	0.0360199	0.0445541	0.0251187	0.0320959	0.0967588	0.165888	0.0266308	0.0224218	0.0756689	0.0236149	0.0234432	0.0359702	0.0405164	0.0724743	0.0146109	0.0120214	0.0421441	0.0230683	0.0541085	0.081708	0.0378841	0.067449	0.0422113	0.0369001	0.0555066	0.0319343	0.087622	0.0346653	0.0195789	0.027309	0.012466	0.215038	0.0491825	0.0207114	0.025437	0.0354664	0.154872	0.0119829
1011					94.6369	309.171			0.0491046	0.0502469	0.0519288	0.0480875	0.041702	0.0400522	0.0489545	0.0542498	0.0631548	0.0440087	0.0439336	0.0482439	0.0477864	0.0453466	0.0568883	0.0524571	0.0494282	0.0494345	0.051586	0.0537122	0.0478647	0.0466184	0.0562551	0.0554399	0.0451509	0.0530931	0.0705316	0.0527977	0.0444162	0.0567401	0.0636403	0.0616472	0.0471864	0.0478495	0.0528651	0.0587625	0.0700933	0.0425627	0.0411246	0.0522174	0.0465083
1012					94.6479	143.107			0.0391785	0.0389855	0.042958	0.0404473	0.055062	0.0357357	0.04104	0.0415226	0.0378368	0.0361277	0.0314771	0.0478031	0.0360824	0.0397429	0.045316	0.0453279	0.0482246	0.0369909	0.0447074	0.0394086	0.0486096	0.0412556	0.0396346	0.0438921	0.0416131	0.0235635	0.0401867	0.0403949	0.0427643	0.0400847	0.0435776	0.0157656	0.0375858	0.0412963	0.0438234	0.068881	0.0399067	0.0364865	0.0331715	0.04121	0.0337357
1013					94.6589	188.02			0.143686	0.185129	0.120398	0.114524	0.149115	0.139407	0.122141	0.11898	0.00152308	0.139811	0.158132	0.0899325	0.055863	0.217042	0.25514	0.0856279	0.143226	0.199323	0.186979	0.179505	0.224202	0.394907	0.155613	0.121354	0.127515	0.1723	0.172697	0.173456	0.205578	0.096962	0.323418	0.0800062	0.106865	0.140616	0.175856	0.135488	0.205232	0.182852	0.154421	0.190686	0.137174
1014					94.6603	138.042			0.0260079	0.0219327	0.0284033	0.0179825	0.00411966	0.0184423	0.026363	0.0163786	0.0403612	1.89671e-05	0.00641714	0.0270676	0.00503574	0.0174834	0.0362458	0.0308017	0.0268313	0.0119423	0.0231316	0.0063241	0.0119623	0.0157843	0.0286078	0.0255698	0.00416822	0.00493759	0.0181316	0.0311757	0.0240134	0.0309283	0.00592548	0.0440837	2.08717e-05	0.0174285	0.0336367	0.0336437	0.0274621	0.0169877	0.0221668	0.0125913	0.0109796
1015					94.6636	148.04			0.0851923	0.0590362	0.0805643	0.07577	0.0383673	0.102077	0.0748005	0.0833979	0.153481	0.0633176	0.0667121	0.0829092	0.0700673	0.0736417	0.0715771	0.0854359	0.0799545	0.0755382	0.0469209	0.0813315	0.0753344	0.072047	0.0648768	0.0766399	0.0421833	0.0603397	0.0780966	0.0740198	0.0571922	0.0587966	0.0758165	0.0565346	0.0718104	0.0722596	0.0787686	0.0775659	0.0617733	0.064415	0.0620907	0.0811882	0.0704924
1016					94.6924	116.035			0.0409281	0.059925	0.0638549	0.0587272	0.0588462	0.0354006	0.0508078	0.0639105	0.0421359	0.0533185	0.060098	0.0358048	0.074876	0.0732398	0.0600286	0.0721404	0.0412868	0.0669948	0.0755547	0.0611147	0.0754567	0.0580759	0.0643245	0.0406643	0.0667776	0.072571	0.0701288	0.0656507	0.0819554	0.0673244	0.08892	0.0430749	0.0520327	0.0497888	0.0606971	0.0613298	0.0656865	0.0556191	0.0600346	0.0692693	0.0447552
1018					94.7159	76.9692			0.0191683	0.0199661	0.0277969	0.0223412	0.017682	0.0241466	0.0462486	0.0335726	0.0478089	0.017756	0.0183254	0.024175	0.0150006	0.0219162	0.0319612	0.0249554	0.0258091	0.0220267	0.0273434	0.028042	0.0307054	0.0210092	0.0284778	0.0372576	0.0305176	0.0666901	0.0274483	0.0250102	0.0170131	0.034662	0.030325	0.0312892	0.0180915	0.0183098	0.0220499	0.0351899	0.0229421	0.0170325	0.016117	0.0239066	0.0226316
1021					94.7205	146.024			0.044051	0.0338698	0.0322242	0.0402639	0.0285302	0.0409613	0.0378947	0.0441018	0.0413909	0.0252337	0.040371	0.0482217	0.0400589	0.0407769	0.0426482	0.0489117	0.0405352	0.0367957	0.0260263	0.0434533	0.037186	0.0345126	0.0312522	0.0470432	0.025219	0.0357576	0.0365559	0.0466365	0.0367431	0.0331984	0.0302043	0.0249792	0.00905103	0.0384198	0.0337495	0.0430292	0.0365607	0.0362572	0.0403671	0.043935	0.0364628
1022					94.7219	190.036			0.830923	0.85536	1.1271	0.653071	1.03882	0.905328	0.804823	0.6955	0.0505439	0.856119	0.886189	0.735844	0.814034	0.972976	0.954092	0.551719	0.767934	0.854865	0.792877	0.696687	1.04249	0.747918	0.788524	0.647517	0.81313	0.852152	0.881071	0.975041	1.10648	1.12347	1.02848	0.709543	0.991668	1.13506	1.00742	0.794889	1.01308	0.965518	1.14273	0.886188	0.829578
1024					94.7377	145.014			0.698957	0.818571	2.01334	0.621458	0.931153	0.755818	0.687074	1.93309	1.61812	0.826521	0.839348	0.539324	0.646915	0.64163	0.814379	0.646754	0.697663	0.709178	0.595474	0.871849	0.587417	0.559968	0.57377	0.471175	0.512429	0.513821	0.581417	0.713305	0.86119	0.544578	0.778577	0.468705	0.71062	0.77997	0.780965	0.6499	0.733409	0.691528	0.743569	0.567192	0.597572
1025					94.7494	88.0032			0.405033	0.492178	0.426924	0.393693	0.444171	0.42996	0.37369	0.478896	0.122318	0.395616	0.475192	0.415157	0.422115	0.659709	0.550595	0.323828	0.529381	0.491055	0.60048	0.466483	0.502632	0.505151	0.380784	0.554379	0.443694	0.537906	0.554424	0.462171	0.51472	0.363299	0.721126	0.418725	0.532627	0.413163	0.4838	0.396472	0.505004	0.546271	0.482765	0.517365	0.444668
1026					94.7612	127.998			0.610017	0.762357	0.522733	0.523525	0.682822	0.707726	0.582168	0.62863	0.0157003	0.803393	0.849021	0.637924	0.817148	0.844051	0.756313	0.351499	0.646492	0.933965	0.858653	0.780642	1.00739	0.819818	0.770912	0.672459	0.672584	0.906328	0.807092	0.842173	0.953247	0.404763	1.07143	0.262818	0.860193	0.709982	0.798625	0.610065	1.0195	0.806684	0.780973	0.924266	0.667025
1027			5-O-(1-Carboxyvinyl)-3-phosphoshikimate	-2.17962	94.7838	325.185			0.0214309	0.0239616	0.0533195	0.036279	0.0243694	0.0202491	0.0227428	0.0393235	0.0239298	0.0457397	0.0217724	0.0227707	0.0232996	0.0207277	0.0528763	0.0286372	0.0257992	0.0145296	0.0232257	0.0173491	0.0212078	0.0221566	0.0233602	0.016638	0.0124065	0.0199972	0.016683	0.0429345	0.0236497	0.0273068	0.0179332	0.0201751	0.0243459	0.0274673	0.0192057	0.0284897	0.0289463	0.0292439	0.0235907	0.0136064	0.0324493
1028					94.8084	94.9799			0.353464	0.337252	0.32711	0.427698	0.387146	0.351644	0.314361	0.448299	1.4435	0.23861	0.306609	0.432694	0.285471	0.344099	0.450807	0.402762	0.417682	0.331558	0.420188	0.403967	0.421377	0.338219	0.384559	0.515803	0.437039	0.419748	0.380594	0.371473	0.351917	0.476417	0.379155	0.324139	0.2331	0.30678	0.347786	0.468573	0.340337	0.246406	0.246167	0.370486	0.307242
1030					94.8769	180.03			0.0279252	0.0251005	0.024273	0.0164511	0.0180479	0.0222452	0.028519	0.0287729	0.0355473	0.0236317	0.0118914	0.0318375	0.0208374	0.0130563	0.0264298	0.0406242	0.0301477	0.0137191	0.0138614	0.0133842	0.0206084	0.0181553	0.0170245	0.0300934	0.0252938	0.01667	0.0199042	0.0296634	0.0218087	0.0165234	0.0202268	0.0456112	0.0157054	0.024173	0.0248541	0.0320579	0.0135951	0.0208004	0.0220991	0.0187895	0.0243983
1034					94.9735	142.998			2.80235	2.64886	4.12406	2.26183	3.33015	2.99027	3.00722	2.03995	0.320507	3.32588	3.16142	1.75593	3.18959	3.53717	3.46708	1.13831	2.97455	2.98339	2.14161	3.02416	2.87498	2.45252	2.52118	1.55697	3.14308	2.33316	2.31769	2.8944	3.44456	1.0159	3.45432	3.65511	6.47871	4.26872	3.67783	2.38158	2.94382	3.76411	3.60898	2.22354	2.73485
1036					95.0178	83.0131			0.532724	0.282559	0.463143	0.323324	0.625002	0.616162	0.347605	0.324822	0.529392	0.518098	0.58706	0.36258	0.577719	0.460275	0.434	0.381001	0.305823	0.370343	0.302089	0.354675	0.498949	0.315782	0.368141	0.266242	0.353296	0.398068	0.26468	0.339142	0.423461	0.304809	0.517064	0.207282	0.410318	0.559359	0.382615	0.315123	0.418764	0.371335	0.620524	0.427562	0.359053
1038					95.0421	219.015			0.0552583	0.047564	0.0712386	0.0416562	0.0413555	0.139732	0.0677838	0.132583	0.0275495	0.0722946	0.0555845	0.0304547	0.0508213	0.0840156	0.069534	0.0719932	0.100933	0.0521517	0.0559816	0.0556664	0.0465863	0.0359665	0.07695	0.0348562	0.0353487	0.0441511	0.0539881	0.0607095	0.172112	0.0547004	0.0604078	0.0398754	0.0880735	0.0650536	0.0726073	0.0461239	0.0594498	0.0520989	0.0604643	0.070307	0.0558334
1040					95.1136	183.03			0.105732	0.221422	2.32759	2.62182	0.538207	0.500007	0.184392	0.037309	0.032294	0.231376	0.139713	3.79994	0.112432	0.758529	0.553361	0.072231	0.100045	0.707131	0.459725	0.0928121	1.35681	0.404815	1.04186	0.312632	0.142034	4.84946	0.719146	0.149782	0.263571	0.765076	2.2757	0.00948547	0.0831108	1.02732	0.510481	0.342253	0.0102036	0.342408	1.64084	0.0894016	0.652359
1041					95.118	102.019			0.736272	0.777406	1.02994	0.681341	0.922998	0.850421	0.724055	0.780735	0.0907953	0.766526	0.934179	0.661914	0.927494	0.87629	1.0042	0.607924	0.872733	0.870201	0.824147	0.863192	0.971707	0.822497	0.843934	0.712896	0.909698	0.804339	0.960095	1.03843	0.97661	0.971973	1.04154	0.639575	1.09205	0.978105	1.08214	0.874646	0.895285	0.877634	0.975722	0.958807	0.78759
1043					95.2173	124.051			0.0596217	0.0633396	0.0691569	0.0356651	0.046782	0.119388	0.0789615	0.0477085	0.0532206	0.0529166	0.0491176	0.0659389	0.0518489	0.054339	0.0643958	0.0684994	0.0773524	0.028523	0.0554522	0.0469404	0.0319719	0.057288	0.0611373	0.045018	0.0436301	0.0462512	0.0446486	0.0856261	0.0542554	0.0777222	0.0434217	0.0598967	0.042907	0.0573133	0.0816027	0.103619	0.0655145	0.0559831	0.0597689	0.034394	0.0563595
1046					95.278	139.04			0.0492862	0.0543551	0.216317	0.254712	0.0615548	0.0551104	0.0410034	0.0430272	0.00215344	0.0428971	0.0495153	0.393856	0.0596093	0.0516363	0.0368699	0.0337833	0.0398992	0.0551475	0.0534411	0.0472372	0.122815	0.0480376	0.0788357	0.0405032	0.0364732	0.485835	0.0627537	0.0513253	0.0589638	0.0657759	0.210382	0.0302348	0.0562386	0.0838847	0.055733	0.0437172	0.05426	0.054376	0.150788	0.0437194	0.0433118
1047					95.278	151.04			0.0175662	0.0153916	0.0163887	0.00743914	0.00804843	0.031849	0.0194486	0.0127202	0.00813073	0.0167013	0.0155725	0.0110867	0.0134737	0.0549467	0.0601715	0.0146663	0.00964651	0.0189753	0.0175386	0.0167745	0.0207396	0.0134529	0.022732	0.0150937	0.0175589	0.0061459	0.0160394	0.0144669	0.0232807	0.0182492	0.0101591	0.0264063	0.0157661	0.0207514	0.0177682	0.014623	0.0117099	0.0209178	0.0156481	0.0152813	0.0154885
1049					95.2868	184.033			0.00600186	0.015967	0.199458	0.229947	0.0363967	0.0371739	0.010705	0.000505616	0.00371974	0.0149107	0.0108248	0.339946	0.00757323	0.0597123	0.0405725	0.00330919	0.0043383	0.0525626	0.0332458	0.0061928	0.119015	0.0300296	0.0783232	0.0236332	0.00670754	0.439642	0.0599588	0.00744836	0.0185513	0.0618142	0.199519	0.00381413	0.00203991	0.0811525	0.0363768	0.0250972	1.9328e-05	0.0273155	0.134762	0.00591272	0.0494847
1052					95.486	238.065			0.00151062	0.00237317	2.0449e-05	1.90583e-05	1.88991e-05	0.0014635	0.00249214	0.00226449	0.00442413	0.00150738	0.000539354	0.00542294	0.00255695	0.000740708	0.0017147	0.00584426	0.00177942	0.000492244	0.0011331	0.000820022	0.000837505	0.00110562	0.00135353	0.00139938	2.04141e-05	0.0021002	0.00111525	0.00283139	1.92914e-05	0.00503642	0.00160999	0.00133734	2.08717e-05	0.00129638	0.00387215	0.00343762	0.00070617	0.000535328	1.97679e-05	1.95519e-05	0.00148964
1055					95.5636	99.008			4.06932	3.18837	3.32567	2.66781	4.3085	4.10659	3.7915	2.55264	4.80328	4.01257	4.98998	2.34027	4.00759	3.65618	3.45444	2.73704	3.29499	4.39923	3.54752	4.91401	4.24212	3.16312	3.59963	3.10859	3.05374	2.67233	3.41359	3.40641	4.47821	1.5942	4.6648	2.28052	4.77546	2.68594	4.05529	2.78129	4.00967	4.50964	4.32031	3.62133	3.79792
1059					95.6725	220.046			0.00568714	0.0070062	0.00695864	0.00719202	0.00576786	0.00513056	0.00902454	0.00954208	0.00133443	0.00434192	0.00373175	0.00715263	0.00628737	0.00982015	0.0101125	0.00997248	0.00888511	0.0104184	0.0128243	0.00992085	0.00500006	0.00560421	0.00723604	0.0117193	0.00699145	0.00828356	0.00741157	0.0109016	0.00545378	0.0123298	0.00691477	0.00934199	0.00593339	0.00545495	0.0101115	0.00822868	0.00609123	0.00627565	0.00505339	0.00417056	0.00507254
1060			Nitarsone	-12.5937	95.68	248.041			0.0271193	0.0302541	0.0195983	0.0288235	0.0269215	0.0254373	0.0286631	0.0321438	1.88185e-05	0.0368684	0.0297283	0.025737	0.0405393	0.0643984	0.0447472	0.0287446	0.0334839	0.0390246	0.0513289	0.0335212	0.0317247	0.0307005	0.0399975	0.0389061	0.0312098	0.0371344	0.0435043	0.0428355	0.0291979	0.0368906	0.0517493	0.0270307	0.0305384	0.0250678	0.0417059	0.0286002	0.0389368	0.0380082	0.0292134	0.0390016	0.0316916
1061					95.6972	202.072			0.0154492	0.0155835	0.0276263	0.00516213	0.00690618	0.016507	0.00749856	0.00200841	0.00599877	0.0076923	0.00912578	0.287861	0.00560441	0.0133338	0.00936175	0.00806699	0.158235	0.0144321	0.00399216	0.0176525	0.00797642	0.0218794	0.0104849	0.0045041	0.00204359	0.0662155	0.0122903	0.0172215	0.00867108	0.00282113	0.0118893	0.000869243	0.0124494	0.0124523	0.00732319	0.0507651	0.0116661	0.00603157	0.00573734	0.0191988	0.0126115
1062					95.7387	94.0291			0.172999	0.115587	0.144432	0.104732	0.119864	0.121894	0.117153	0.106015	0.247387	0.123356	0.226186	0.0817033	0.15756	0.10973	0.0908067	0.123044	0.14501	0.152837	0.140076	0.190953	0.134503	0.0973581	0.0837143	0.0820873	0.100263	0.0902259	0.106343	0.106929	0.176638	0.0832281	0.128153	0.0721958	0.14032	0.143512	0.147082	0.0877734	0.161411	0.157536	0.10469	0.135477	0.115594
1065					95.783	87.008			1.2431	1.16636	1.96142	1.37093	1.00175	1.64732	2.00468	2.20166	1.86592	1.39628	1.11358	1.79978	1.20579	1.34975	1.46684	2.16418	1.77661	1.76513	1.80965	1.70227	0.998015	1.2602	2.08168	1.53852	1.30261	1.1564	1.25266	1.7064	1.49359	2.11467	1.18149	1.88692	1.16532	1.43767	1.6247	1.61262	1.6607	1.21395	1.17698	1.08522	1.30526
1067					95.8975	121.029			0.145086	0.131935	0.142982	0.159483	0.115824	0.121408	0.130067	0.15275	0.117169	0.113689	0.116393	0.152731	0.13455	0.139098	0.147939	0.159492	0.153229	0.129867	0.115146	0.155582	0.149304	0.129122	0.134162	0.153792	0.154798	0.141956	0.145459	0.16172	0.129453	0.159698	0.131316	0.143326	0.126395	0.128429	0.0642649	0.169963	0.127421	0.0845819	0.120949	0.181428	0.134076
1068					95.926	166.014			0.0513892	0.0386703	0.0230573	0.0437716	0.0330171	0.046496	0.0475394	0.059807	0.0441341	0.041362	0.0448679	0.0720773	0.0432332	0.0478801	0.0445775	0.0801814	0.0588304	0.0449509	0.0388749	0.0591834	0.0528782	0.04567	0.0688436	0.0732736	0.0773732	0.0590938	0.0537092	0.0604522	0.0394246	0.0674987	0.048456	0.0765004	0.0371614	0.04068	0.0387807	0.05926	0.0433561	0.0361695	0.0364009	0.0561918	0.0388844
1069					95.9317	172.025			0.0809924	0.088052	0.127309	0.066016	0.099106	0.101252	0.0703119	0.0512907	1.88185e-05	0.159535	0.0924883	0.0699147	0.0765422	0.102464	0.105204	0.0459762	0.0634993	0.103744	0.0801068	0.0869154	0.0764513	0.0826367	0.0734045	0.0702634	0.0756646	0.119358	0.125234	0.0917812	0.136596	0.0447564	0.105367	0.0622189	0.172829	0.102942	0.0967025	0.0697072	0.106896	0.0968866	0.130596	0.0996389	0.114779
1071					96.2614	237.062			0.0440664	0.0411322	0.0431005	0.0626375	0.031219	0.04104	0.0697559	0.066156	0.0940392	0.100683	0.0384474	0.139299	0.0488337	0.0835147	0.0637605	0.187149	0.0900195	0.0647683	0.0683894	0.0423831	0.0469261	0.0556245	0.0638368	0.0620849	0.0460617	0.0621329	0.0421243	0.0645268	0.0314797	0.10171	0.052797	0.0816948	0.0620798	0.0465506	0.0442478	0.108108	0.0437563	0.0784019	0.0452532	0.0423856	0.058488
1073					96.321	406.993			0.0069945	0.0155886	0.00614265	0.00279686	0.00976704	0.00495066	0.00731534	0.00404322	0.00185055	0.00815967	0.0160241	0.00354761	0.0167682	0.0102413	0.00577036	0.00551277	0.00255592	0.00970687	0.00622048	0.00722339	0.00741051	0.00538584	0.00521294	0.00352015	0.00620423	0.00590807	0.00472917	0.00551779	0.0103242	0.00149309	0.0113115	0.00124484	0.0110427	0.00688311	0.00546588	0.00390894	0.00870426	0.0126616	0.0211802	0.016155	0.00538739
1075			N-debutylhalofantrine	19.0373	96.3381	445.333			0.00190026	0.0011096	0.00331012	0.00245103	0.000721363	0.000603633	0.00443792	0.00334562	1.88185e-05	1.89671e-05	0.00501978	0.000918167	0.000517336	0.00535482	0.00456835	0.000322803	0.00542504	0.00322252	0.0116265	1.92966e-05	0.00432261	0.000407517	0.00525165	0.00160975	0.00186408	0.00374489	0.00406855	0.00365686	1.92914e-05	0.000486424	0.00352767	0.0086902	2.08717e-05	0.00413953	0.0026438	0.000824326	0.0055325	0.00249602	0.00415848	1.95519e-05	0.000994923
1076					96.3712	355.089			0.000677173	0.00264072	0.00144069	0.00480007	1.88991e-05	0.00125101	0.00743066	0.00517426	0.017221	0.00235174	0.00132401	0.00704436	0.00254725	0.00416589	0.00454333	0.0144635	0.00498907	0.00144625	0.0101021	0.00129447	0.000614068	0.00297361	0.00473213	0.00478209	0.00441937	0.00053161	0.00374175	0.00534297	1.92914e-05	0.0171467	0.000759906	0.0112529	0.00161839	0.0025404	0.00429291	0.0029785	0.00145922	0.00213594	0.00278123	0.00151469	0.00400536
1077					96.4228	85.0287			5.31232	4.09618	4.48903	3.7998	5.18758	4.8393	4.51142	5.19497	11.3897	5.42333	7.23223	2.51399	5.25604	4.8196	4.4716	5.66788	3.49472	6.17993	4.85233	6.8628	5.33564	3.40128	4.72042	4.01958	2.87571	3.3612	4.42519	4.27296	6.14835	3.19908	4.58971	3.03987	5.44284	3.27541	3.62525	3.24348	5.10438	5.55174	6.46591	5.55381	4.84867
1078					96.5164	147.029			1.14686	0.99513	1.32963	1.03768	1.22996	1.17904	1.30281	0.989192	2.3281	1.17326	1.402	0.711608	1.0908	1.00523	0.948808	1.18679	0.941635	1.35532	1.05756	1.24135	1.07286	0.851831	1.23114	0.823393	0.889394	0.814338	0.922319	1.03895	1.25303	0.818127	1.08306	0.600011	1.13786	0.980425	1.09365	1.03477	1.16212	1.16842	1.39224	1.12504	1.02889
1079					96.7254	114.027			0.05996	0.0307118	0.0557798	0.0865913	0.0553779	0.0434793	0.104618	0.0859552	0.15252	0.0708157	0.0416616	0.105031	0.0708963	0.0682482	0.0828178	0.163415	0.111399	0.0614631	0.115787	0.0481614	0.0622201	0.0299967	0.0791467	0.0846345	0.0748774	0.0618509	0.0727365	0.134184	0.0495989	0.18891	0.0606274	0.0354754	0.0341007	0.0704063	0.10431	0.0972275	0.0619259	0.066782	0.0641403	0.0600593	0.0748949
1080					96.761	223.028			0.0268369	0.0254045	0.0194084	0.0341083	0.033032	0.015909	0.0380345	0.0416207	0.0534112	0.0333028	0.0259925	0.0233653	0.0244926	0.0348538	0.0314012	0.0229205	0.0314108	0.0233059	0.0328215	0.0284948	0.0287994	0.0329164	0.0290104	0.0392283	0.0306802	0.0270625	0.0178791	0.0331808	0.027616	0.0453653	0.0211281	0.0751387	0.0303126	0.020127	0.0180912	0.0410881	0.0302348	0.019214	0.0135095	0.0268517	0.032747
1081					96.7616	181.012			0.0680675	0.0795263	0.0737078	0.104397	0.082628	0.0687034	0.0703045	0.0651401	0.0319321	0.0712691	0.0667338	0.0541228	0.299544	0.066959	0.0646351	0.0602685	0.0664655	0.063853	0.0662375	0.0634897	0.0808904	0.0666796	0.0939372	0.0558504	0.0917116	0.0676813	0.0678495	0.0786191	0.0851573	0.0528359	0.0605864	0.0552564	0.0775387	0.0892498	0.0910387	0.0630713	0.081771	0.0925027	0.0755577	0.0870157	0.0839984
1082					96.7836	126.03			0.039309	0.058347	0.0435028	0.0364424	0.0537424	0.0434265	0.0517024	0.0830623	0.0512653	0.0587174	0.0392821	0.064902	0.0612245	0.0431971	0.0425985	0.045461	0.0424902	0.049249	0.0612867	0.0319667	0.0459965	0.0251986	0.0419156	0.0341566	0.0497325	0.0481817	0.0699152	0.0443512	0.0434531	0.0380387	0.0775224	0.0510017	0.0330926	0.0307783	0.0485747	0.0482423	0.0722982	0.0393196	0.0391725	0.057524	0.057848
1083					96.7915	131.034			0.118577	0.121751	0.260345	0.239515	0.258159	0.141727	0.276245	0.246773	0.376817	0.237531	0.328441	0.413284	0.158036	0.221778	0.267563	0.603474	0.312975	0.120288	0.309305	0.140001	0.148701	0.195762	0.250356	0.352713	0.242563	0.245997	0.192476	0.292128	0.268683	0.523009	0.153367	0.430111	0.229881	0.227267	0.242769	0.279315	0.176176	0.100381	0.267109	0.204102	0.200759
1084					96.8046	98.024			0.0713481	0.0794765	0.0780111	0.0971709	0.0694071	0.0628339	0.0474587	0.0693744	0.0385168	0.062856	0.0646374	0.0737356	0.0711575	0.0751587	0.132181	0.0669065	0.0727631	0.0818946	0.0923087	0.0799085	0.09522	0.106251	0.071675	0.134116	0.0735323	0.0789026	0.080315	0.0801626	0.0796911	0.0735446	0.0962766	0.0870789	0.0725895	0.0625756	0.107222	0.0789756	0.0697039	0.0635198	0.0801672	0.0767333	0.0720183
1085					96.8405	130.022			2.91694	2.38158	2.53579	2.33364	2.89903	2.78307	2.30224	2.80128	5.33884	2.83482	3.87821	1.16072	2.81577	2.53351	2.31524	2.71049	2.16246	3.38665	2.51945	3.13703	2.8425	2.07169	2.77562	1.72963	1.64754	1.89607	2.11929	1.9346	3.42583	0.968079	3.1607	0.999294	2.77858	1.63761	2.65758	2.08038	2.09086	2.76256	3.37712	2.78928	2.46993
1087					96.8476	86.0321			0.16341	0.144127	0.175039	0.138854	0.24543	0.268031	0.158712	0.203956	0.512548	0.163501	0.301492	0.0705537	0.154818	0.143279	0.121119	0.226381	0.127227	0.205438	0.129248	0.288278	0.15808	0.140336	0.152948	0.0848394	0.128024	0.106737	0.127016	0.0820547	0.177901	0.0756	0.16777	0.0673589	0.153242	0.117543	0.138189	0.106583	0.157521	0.157461	0.248752	0.176805	0.138831
1088					96.8645	129.019			52.1446	47.3383	53.8866	35.5784	50.2822	44.4648	39.7913	49.0595	95.1645	50.3602	65.7615	21.0741	50.8995	46.7873	39.2721	47.3082	39.0135	58.016	43.0794	52.6058	52.3064	38.3032	42.3321	36.6906	30.336	35.0977	38.4451	26.0945	54.3409	17.7624	44.6246	19.1367	51.9011	28.856	34.8198	29.8604	52.0149	49.2269	56.8412	52.4692	43.5707
1090					96.9999	191.019			36.621	33.3983	38.3087	32.9413	45.7429	43.0464	33.818	37.8795	82.2271	37.6351	54.4577	22.2457	41.4371	36.3541	35.2283	36.3036	30.4986	48.2598	36.2232	45.5424	40.3415	27.5541	39.5197	30.1366	23.4339	22.8946	29.8624	20.9234	40.7566	12.3239	47.3768	15.568	40.2947	30.4388	34.6411	29.3792	40.784	43.0343	47.1116	40.0897	35.67
1091					97.0317	144.03			0.0504096	0.0509189	0.0688605	0.0438691	0.0458629	0.0562855	0.0528806	0.0350912	0.0213762	0.0139578	0.0618086	0.0462122	0.0438935	0.0282989	0.0258495	0.0499111	0.0510852	0.0415878	0.0250599	0.0399158	0.0464643	0.0366482	0.0426253	0.0345021	0.044884	0.0666937	0.0473042	0.0848899	0.0564925	0.0530964	0.0756039	0.0499737	0.066918	0.0721474	0.0538214	0.0387325	0.0532297	0.0269076	0.057333	0.0674217	0.0477833
1092			2,4-Dichlorobenzoate	21.1585	97.0317	192.023			2.88966	2.24513	2.6672	1.86388	2.96508	3.4377	2.34468	2.69768	5.60073	2.65024	3.67728	1.57688	2.8725	2.53483	2.38854	2.57343	2.11607	3.29704	2.37878	3.08617	2.75929	1.34558	2.67859	2.03948	1.68727	1.7388	2.0174	1.30996	2.98998	0.84922	3.18293	1.03241	2.66789	2.05747	2.35835	1.69656	2.77526	2.93571	3.1842	2.67728	2.37275
1093					97.0781	193.024			0.519944	0.513384	0.6058	0.487369	0.537523	0.632396	0.60714	0.601245	1.22255	0.473185	0.780481	0.290913	0.5822	0.545251	0.433117	0.53242	0.410804	0.592813	0.465555	0.743084	0.579971	0.326833	0.539442	0.43427	0.309251	0.343881	0.431099	0.350206	0.529905	0.159028	0.602168	0.196182	0.540309	0.409457	0.497861	0.302712	0.565875	0.638818	0.659316	0.553219	0.375874
1095					97.1253	115.039			3.1904	2.92461	0.555415	3.35885	1.81381	2.7589	2.98233	2.64464	1.86671	3.06344	0.852672	2.91157	1.60916	2.69413	2.07672	4.24915	1.56428	1.77006	2.891	2.0137	2.0647	3.45694	2.24302	3.42128	1.72462	2.80657	2.63043	3.54631	0.999541	1.80252	1.99125	4.53572	2.60533	3.84464	2.41625	3.89541	0.946016	0.769084	1.65345	2.18842	2.78611
1096					97.1564	194.027			0.013146	0.0160439	0.0152704	0.0155169	0.0204943	0.0186097	0.0160009	0.018905	0.0490453	0.0108274	0.0241046	0.00916007	0.0129822	0.0134441	0.0119943	0.0097031	0.0132393	0.0243561	0.0121121	0.0210951	0.0188575	0.0139571	0.0216601	0.0103524	0.0146567	0.0134975	0.0143532	0.0128689	0.0230876	0.0103658	0.0180296	0.0026891	0.0179765	0.0122429	0.0137262	0.0119412	0.0192565	0.0159965	0.0183825	0.0231197	0.0152171
1105					97.9553	226.012			0.0779248	0.0685478	0.108419	0.0726757	0.0543959	0.0820055	0.0860283	0.0400561	0.00174162	0.0637454	0.072962	0.0810326	0.0792715	0.0606146	0.0693415	0.0702244	0.0748496	0.0616857	0.0642692	0.0649975	0.0696783	0.0659458	0.0772786	0.0717944	0.0719994	0.0642841	0.0721507	0.0877156	0.0754983	0.103754	0.0557423	0.232836	0.105868	0.0912838	0.0747051	0.0900885	0.0689722	0.0652541	0.0656198	0.0618533	0.0900414
1106					98.0358	229.002			0.0247098	0.0450022	0.0181907	0.0275117	0.0426949	0.0252685	0.0461081	0.0133063	0.140285	0.0215087	0.0190373	0.0324737	0.0221193	0.0200194	0.0376181	0.049741	0.0194859	0.0272709	0.0217946	0.0138813	0.0382439	0.0355135	0.0182724	0.00798702	0.0472142	0.025935	0.017666	0.0186599	0.0248864	0.0067581	0.0148787	0.00497193	0.0224464	0.0193771	0.0394187	0.0111883	0.0138487	0.0247105	0.0101206	0.011163	0.0200683
1109					98.5927	253.047			0.0140977	0.0125063	0.013	0.0112416	0.010229	0.0211597	0.0138876	0.00430437	0.00481945	0.0139714	0.00997658	0.0788447	0.0104039	0.00894209	0.0109812	0.00816349	0.035854	0.0125787	0.0115211	0.00728499	0.011939	0.0148286	0.00913216	0.00952782	0.0154132	0.0358223	0.0120093	0.0169168	0.0163936	0.0173519	0.00778122	0.0581409	0.0248118	0.0135321	0.0130313	0.0318154	0.0124695	0.013217	0.0137112	0.0104926	0.0139697
1110					98.6899	223.997			0.0330882	0.0366019	0.0236126	0.0284767	0.0538735	0.0254642	0.0195569	0.0260098	1.88185e-05	0.0520068	0.0266858	0.0280089	0.0375892	0.0372591	0.0266515	0.0180355	0.0240067	0.0426364	0.0338028	0.0285633	0.0344013	0.036027	0.0327066	0.0481493	0.0592626	0.0468233	0.0366809	0.0397357	0.0297063	0.027302	0.046482	0.0183804	0.025782	0.0321499	0.0300809	0.0279941	0.0317193	0.0529944	0.0282923	0.0350992	0.049211
1111					98.994	131.023			0.33788	0.22199	0.23042	0.242158	0.47409	0.337189	0.163355	0.227816	0.791537	0.178926	0.51633	0.188507	0.252204	0.18669	0.181887	0.289992	0.119763	0.430141	0.281915	0.368448	0.300239	0.190529	0.249305	0.150827	0.151721	0.112005	0.178514	0.223814	0.446784	0.322473	0.414315	0.158509	0.203271	0.148868	0.175658	0.207979	0.37313	0.364035	0.437595	0.365482	0.157581
1113					99.278	165.04			0.0241445	0.0264549	0.0228211	0.0295202	0.0281917	0.0184305	0.0362692	0.0272111	0.0334933	0.051038	0.0280983	0.022839	0.0487703	0.0355541	0.0333955	0.0270244	0.029789	0.0277352	0.0396124	0.0280727	0.0287932	0.029196	0.0550358	0.0315558	0.0298804	0.0308611	0.0201589	0.0326512	0.0252791	0.0533031	0.018417	0.150565	0.0208506	0.0175356	0.0165981	0.0505346	0.0314969	0.0197161	0.0159533	0.0300554	0.0328602
1114					99.3136	73.0287			0.652478	0.710892	0.773116	0.71179	0.703342	0.671749	0.69275	0.778707	0.817448	0.71426	0.748354	0.726581	0.759257	0.801157	0.75536	0.789865	0.73001	0.739969	0.751808	0.818195	0.837326	0.774887	0.809662	0.810878	0.815497	0.81263	0.728986	0.797849	0.752569	0.774203	0.773752	0.761985	0.713117	0.736623	0.766419	0.727043	0.818849	0.758511	0.749159	0.802248	0.73386
1116					99.463	381.032			0.161244	0.296753	0.179966	0.120479	0.22684	0.314705	0.141676	0.136786	1.88185e-05	0.185698	0.258528	0.0642112	0.181792	0.181315	0.20264	0.179226	0.102684	0.227088	0.136471	0.239808	0.22727	0.113448	0.141477	0.139264	0.202756	0.109747	0.178321	0.154245	0.213173	0.0444336	0.161009	0.0642845	0.185496	0.109541	0.147841	0.0752794	0.183812	0.229774	0.27218	0.188868	0.16841
1117					100.411	383.047			0.48394	0.401367	0.480965	0.373785	0.572731	0.456655	0.385806	0.558642	2.36311	0.490397	0.828922	0.133515	0.503523	0.405379	0.3217	0.381025	0.258241	0.703688	0.374427	0.953375	0.393351	0.267478	0.396413	0.292621	0.291417	0.249263	0.278895	0.211671	0.574469	0.0989742	0.492061	0.0833467	0.379038	0.211147	0.288403	0.161245	0.479375	0.451258	0.488042	0.537716	0.332117
1118					100.536	228.028			0.0193949	0.0216139	0.0315961	0.0180281	0.0220898	0.0285258	0.0202416	0.0137256	0.00588844	0.0272911	0.0223616	0.0266189	0.0258257	0.0225331	0.0188775	0.0192622	0.0211878	0.0230229	0.0166534	0.0156945	0.0219795	0.0234714	0.0234297	0.0212325	0.028025	0.0233475	0.019897	0.0256368	0.0281399	0.0242102	0.0171327	0.0701568	0.0333739	0.0277309	0.0266032	0.021588	0.025215	0.0235424	0.0219621	0.0269632	0.0249956
1120			5-(3'-Carboxy-3'-oxopropyl)-4,6-dihydroxypicolite	14.4593	100.557	256.192			0.00359887	0.00298642	0.00165515	0.00586469	0.00418435	0.00112596	0.00298065	0.0086353	0.00435632	0.00398067	0.0093442	0.00515063	0.00304982	0.00475475	0.00436644	0.00546501	0.00537993	0.00391829	0.00278493	0.00647341	0.00404635	0.00500086	0.00718978	0.00682946	0.00627938	0.00899668	0.00463769	0.00496703	0.00261286	0.00835349	0.00366404	0.003815	2.08717e-05	0.00420479	0.00576879	0.00639446	0.00590756	0.00791293	0.00404597	0.00489395	0.00237926
1122					100.944	384.051			0.072158	0.0437149	0.0502012	0.0330855	0.0669143	0.0627268	0.0524202	0.0244667	0.302915	0.0480234	0.0864634	0.0123602	0.0664595	0.0420037	0.0312934	0.0469497	0.0258664	0.0616862	0.0331692	0.0789303	0.0544232	0.0200964	0.0474424	0.018381	0.0232832	0.0230898	0.0271637	0.0202234	0.061418	0.0119391	0.04154	0.00674459	0.0275911	0.0228886	0.0341746	0.0200381	0.0490583	0.054327	0.0602557	0.0497035	0.0440753
1123					100.993	281.028			0.120776	0.0238495	0.0765467	0.0274172	0.0961364	0.0704738	0.0337156	0.0349208	0.398308	0.0384638	0.11444	0.00280097	0.0565003	0.0352716	0.0122444	0.0267713	0.00849014	0.0750611	0.0212909	0.170417	0.0506836	0.0176951	0.0470674	0.0156372	0.021296	0.013467	0.0273743	0.00909756	0.111842	0.00537738	0.108419	1.99849e-05	0.0303977	0.0110307	0.0179865	0.0124028	0.0767942	0.0501626	0.0646168	0.0838819	0.0262028
1124					101.082	379.016			0.393649	0.552742	0.358333	0.239191	0.529273	0.41061	0.274162	0.265302	1.88185e-05	0.502587	0.472004	0.236408	0.549721	0.503229	0.579094	0.161785	0.324221	0.537723	0.398504	0.454114	0.698653	0.359691	0.313693	0.218887	0.294065	0.365436	0.432552	0.39337	0.67269	0.134565	0.527257	0.139864	0.5957	0.476037	0.387993	0.241185	0.229749	0.585926	0.733636	0.580188	0.450197
1125					101.104	273.023			0.0156461	0.0166839	0.0230271	0.0363329	0.0165867	0.0256251	0.0212729	0.0252156	0.0468237	0.019664	0.0194459	0.00856645	0.0190662	0.028588	0.0241081	0.0221285	0.0115951	0.0334376	0.0218035	0.0232047	0.0257303	0.0275909	0.0292371	0.0189897	0.0214064	0.0126109	0.0138457	0.0169374	0.0154401	0.0134003	0.0258199	0.0205931	0.0155678	0.0144297	0.0151646	0.0198569	0.0149269	0.0169607	0.0124097	0.0191169	0.0162549
1127					101.682	251.017			0.0491452	0.0521409	0.0446174	0.0645383	0.0657225	0.0616705	0.0626683	0.0510024	0.0954665	0.042358	0.101861	0.023247	0.0618051	0.0434192	0.0280029	0.0365336	0.0511236	0.0740527	0.0367719	0.117851	0.0614207	0.033135	0.0737071	0.0254572	0.0270524	0.0511967	0.0329403	0.0473207	0.0980054	0.01437	0.0865737	0.0179463	0.0498778	0.0449774	0.0313508	0.0271242	0.0267058	0.089705	0.0501637	0.0586844	0.0395657
1128					101.734	269.028			0.0642292	0.0790271	0.112708	0.0841555	0.297302	0.102736	0.0744307	0.0503931	0.0107126	0.0684471	0.121887	0.0377269	0.119525	0.0840934	0.0654769	0.0827009	0.0364378	0.0660376	0.100435	0.108172	0.0625267	0.067071	0.0501458	0.0779155	0.0378673	0.045194	0.0857977	0.0700166	0.120404	0.023355	0.247306	0.0189927	0.0551364	0.039248	0.180977	0.053937	0.0845818	0.109901	0.0714325	0.0628979	0.0561101
1135					102.897	331.029			0.0762189	0.0944886	0.0621297	0.0472092	0.0725955	0.0877718	0.0821643	0.0527453	1.88185e-05	0.102577	0.132898	0.0411135	0.102569	0.15098	0.0778442	0.0562246	0.0730773	0.0874087	0.0739251	0.195571	0.0973239	0.0753628	0.136219	0.0525767	0.0441001	0.0587279	0.117519	0.0519456	0.113484	0.0171917	0.188738	0.0446436	0.0751804	0.0686904	0.0860713	0.0417978	0.159046	0.105417	0.088056	0.0779537	0.0998841
1137					103.157	151.001			0.0929138	0.0905091	0.106404	0.0754386	0.0954337	0.118717	0.0882474	0.0993861	0.0940445	0.135794	0.108783	0.0544044	0.0966515	0.0776438	0.0772493	0.142743	0.0701303	0.114148	0.071025	0.0906903	0.120136	0.068037	0.0971032	0.0700243	0.0632368	0.0642139	0.0786028	0.061252	0.120133	0.0460973	0.0895643	0.0416882	0.0563785	0.0607169	0.0862876	0.0633807	0.0823774	0.154809	0.0986006	0.0797351	0.0974301
1138					103.555	343.029			0.0291453	0.0217026	0.0270517	0.0182274	0.0275306	0.0251776	0.0499692	0.0207353	0.216956	0.014789	0.0392286	0.00706594	0.0252896	0.0172392	0.01345	0.0285293	0.013661	0.0290625	0.0182318	0.0842923	0.0257204	0.0115635	0.025695	0.0187362	0.0168633	0.010616	0.0166632	0.00932882	0.0304643	0.00650128	0.0217111	0.00454919	0.0167389	0.0108037	0.00824541	0.0148762	0.0229462	0.0292874	0.0224444	0.0224379	0.0192525
1139					103.864	123.901			0.0240184	0.0157991	0.0173153	0.0376172	0.0166689	0.0188946	0.016362	0.0223228	0.00348914	0.0164611	0.0146432	0.0259945	0.0204602	0.0206842	0.0603203	0.0214156	0.0159845	0.013333	0.0136812	0.0168316	0.0138394	0.0609727	0.016286	0.0157008	0.0180062	0.0127408	0.0220183	0.0172751	0.0142455	0.00536253	0.0145687	0.0128776	0.0145695	0.0166787	0.0138249	0.0138219	0.0145804	0.0167547	0.0199201	0.042641	0.013685
1143					104.934	317.013			0.0348679	0.0291215	0.0384016	0.03216	0.0313455	0.036358	0.0392931	0.0322753	0.268559	0.0267016	0.0466666	0.0243599	0.0344972	0.0276241	0.0211705	0.0440597	0.0361323	0.0385399	0.0224189	0.0444341	0.027483	0.0265913	0.0328685	0.0236713	0.0263432	0.0265959	0.0184624	0.0179972	0.0316147	0.0168839	0.0259399	0.0113002	0.0244554	0.0181112	0.0254025	0.0364273	0.0247763	0.0295511	0.0226998	0.0238583	0.0295349
1144					105.077	76.0113			0.256663	0.172219	0.174085	0.15733	0.238473	0.233343	0.228471	0.188508	1.03917	0.223761	0.323655	0.248597	0.216728	0.165987	0.157753	0.23811	0.285189	0.225987	0.154477	0.288875	0.181076	0.134943	0.163362	0.111434	0.207612	0.199638	0.124883	0.137367	0.224391	0.13648	0.192042	0.0601153	0.194808	0.119427	0.143501	0.176348	0.207545	0.202437	0.197543	0.185144	0.200147
1145					105.107	75.008			12.4405	7.51536	7.5766	7.08983	9.72341	12.9209	9.88866	8.14632	43.4023	9.49786	13.4291	11.8003	8.08962	6.43733	7.08983	10.3216	11.853	9.2855	6.47574	12.2824	7.89803	6.02571	7.09126	4.77917	8.78859	7.57448	5.46407	5.21454	9.96082	5.67233	8.32638	2.66922	8.13452	5.12913	6.43277	7.79632	7.66251	8.50142	8.64283	9.00278	8.46996
1146					105.112	141.016			0.328443	0.475251	0.41301	0.469115	0.294726	0.343817	0.39262	1.09663	0.106351	0.358109	0.313006	0.354121	0.336988	0.40397	0.379631	0.411806	0.342555	0.282002	0.438956	0.26863	0.321999	0.45822	0.399563	0.550509	0.41366	0.326154	0.453676	0.542352	0.373984	0.58468	0.372292	0.526756	0.354548	0.443555	0.421927	0.543084	0.394848	0.345815	0.279389	0.363622	0.352534
1147					105.123	77.0122			0.0684153	0.0412477	0.0604812	0.0404327	0.0686964	0.0717574	0.0603529	0.054866	0.296837	0.057436	0.0836801	0.0768014	0.0570308	0.049036	0.0386609	0.0753921	0.068128	0.0580608	0.0379732	0.101583	0.0530887	0.0358607	0.0591739	0.0293216	0.0672612	0.0430863	0.0324061	0.0332799	0.0526744	0.037046	0.071755	0.0188578	0.046826	0.0330186	0.0442902	0.0493948	0.052277	0.0722807	0.0477575	0.056523	0.0495582
1148					105.361	538.063			0.0124592	0.00578459	0.00577931	0.0043627	0.00685845	0.0106176	0.0116835	0.00220091	0.0674955	0.00695891	0.0111263	0.00494913	0.00536665	0.00386438	0.00439712	0.00720169	0.00694631	0.00525444	0.00407347	0.00634598	0.00331095	0.00341748	0.00643208	0.00313538	0.00494823	0.00352269	0.0022329	0.0027021	0.00645639	0.00273704	0.00344676	0.000307486	0.00515784	0.00258111	0.00402356	0.00396038	0.00709742	0.00520178	0.00583286	0.00444845	0.00552222
1149					105.516	296.063			0.0166479	0.00735465	0.0111227	0.0274064	0.00659886	0.00988901	0.0226482	0.0168867	0.131241	0.0172295	0.00983922	0.0454863	0.00772622	0.0135872	0.0162094	0.0621734	0.0325001	0.00516943	0.0244628	0.00328744	2.01329e-05	0.012026	0.0210587	0.0148437	0.00941606	0.0061982	0.00727181	0.0175603	0.00349946	0.0569048	0.0018196	0.0176358	0.00559824	0.0107468	0.0175732	0.0182351	0.00572472	0.00791146	0.00439135	0.000960464	0.0164435
1150					105.61	162.012			0.0121421	0.0298069	0.0221289	0.0138035	0.0286881	0.0122245	0.0139328	0.0165406	1.88185e-05	0.0173655	0.0292272	0.0201938	0.0213084	0.0285209	0.0164257	0.00907927	0.026582	0.0210814	0.0207967	0.0218965	0.0237759	0.0195152	0.0193509	0.0213055	0.018059	0.0239188	0.0281044	0.016582	0.0250438	0.00927957	0.0306966	0.0220355	0.0211484	0.0182438	0.0211119	0.0130777	0.0239205	0.035702	0.0347335	0.0198626	0.0172611
1151					105.666	118.022			0.0846743	0.0962865	0.08517	0.0541764	0.122881	0.0783498	0.0756555	0.0672198	0.0164809	0.0780215	0.104035	0.0686971	0.118215	0.0937841	0.0889202	0.0584029	0.0768088	0.112921	0.10228	0.102053	0.126836	0.119279	0.0680132	0.0776698	0.0670125	0.0826662	0.091135	0.102638	0.147199	0.0429399	0.126637	0.0938875	0.119766	0.112887	0.0902526	0.0704794	0.11566	0.108452	0.105108	0.091571	0.0723202
1154					106.144	97.04			0.125407	0.155097	0.134113	0.150581	0.101818	0.0496574	0.155624	0.144714	0.0707086	0.122297	0.10266	0.0823715	0.0919184	0.14394	0.0826954	0.106313	0.119402	0.0879269	0.205988	0.145192	0.17479	0.179563	0.1394	0.189018	0.0556294	0.0873881	0.213137	0.171515	0.133793	0.0649157	0.080467	0.121491	0.179253	0.163941	0.0941939	0.154364	0.0603317	0.079409	0.144311	0.160729	0.177843
1155					106.185	189.004			1.3209	1.66725	1.16849	1.1774	1.69546	1.23336	1.07605	1.22011	0.0382614	1.51308	1.42606	2.16994	1.62768	1.49082	1.60958	0.683335	1.8813	1.70805	1.56429	1.53301	1.81333	1.62532	1.08486	1.52137	1.01754	1.83971	1.44922	1.21183	2.03472	1.30125	2.07194	0.682685	1.97143	1.62433	1.32479	1.32079	1.68897	1.44652	1.76658	1.54332	1.42032
1156					106.195	281.052			1.83856e-05	0.0179059	2.0449e-05	0.0413113	1.88991e-05	1.86706e-05	0.0442402	0.0243618	1.88185e-05	0.0305178	1.85254e-05	0.133523	0.0120818	0.0194143	0.0377678	0.104209	0.0937482	1.83879e-05	0.0521711	1.92966e-05	2.01329e-05	0.0224614	0.00697454	0.0252035	0.0560748	0.0332624	0.0142376	0.0437076	1.92914e-05	0.0768617	1.92234e-05	0.0199053	0.0122867	0.0329376	0.0379438	0.0583956	1.9328e-05	0.0141087	1.97679e-05	1.95519e-05	0.0283392
1159					106.705	139.001			0.0683648	0.0816779	0.0619383	0.115239	0.0836074	0.0849767	0.0669386	0.0561633	1.88185e-05	0.0784022	0.164637	0.0699873	0.0882647	0.0834638	0.0766371	0.0549775	0.0868547	0.0739872	0.0711491	0.0702365	0.0897228	0.0793763	0.0691441	0.0794963	0.0660887	0.134331	0.0767846	0.080745	0.0985424	0.0594713	0.0767256	0.0374967	0.0887035	0.0794103	0.0846121	0.0712785	0.0885848	0.0847215	0.0764245	0.0775455	0.0808597
1161					106.774	195.085			0.014355	0.00336512	0.0410793	0.0215392	0.0167114	1.86706e-05	0.00130225	1.88843e-05	0.0788552	0.0213476	0.0128873	0.0156372	0.00220824	0.0369915	0.0360272	0.0637372	0.0118371	0.00144576	0.0580188	1.92966e-05	0.0208227	1.95128e-05	0.0150087	0.0275615	2.04141e-05	0.0520126	0.0147628	0.00813462	0.0154543	0.0314452	0.0217885	0.425373	0.057124	0.0227544	0.0222596	0.0534981	0.0217921	1.89433e-05	1.97679e-05	1.95519e-05	0.00819567
1163			Tetrafluoroethylene	14.0717	107.33	101.024			1.87033	1.63734	2.19318	1.30294	1.41541	1.2265	1.17718	2.07462	1.10876	1.23867	1.86769	0.657616	1.45626	1.88364	1.4813	1.54827	0.980793	1.87607	1.77375	0.994821	1.58834	1.18739	2.63918	1.68098	0.83881	1.10199	1.51994	1.89518	2.11772	0.928976	2.78983	1.08566	1.31131	1.07174	1.19606	1.3173	2.09912	1.32003	1.46738	1.00136	1.15715
1164					107.396	154.037			0.149007	0.127944	0.156526	0.207849	0.11694	0.167037	0.188253	0.159531	0.306226	0.134435	0.100582	0.248667	0.126854	0.0709116	0.110481	0.18786	0.183819	0.114486	0.157445	0.11003	0.0816366	0.153572	0.136432	0.137855	0.178299	0.130993	0.120313	0.160087	0.157926	0.265408	0.0789897	0.194401	0.148259	0.145644	0.162715	0.205035	0.114709	0.124532	0.127808	0.0979958	0.168809
1166					108.557	202.072			0.0275425	0.0355866	0.0174889	0.0223706	0.0288797	0.0251955	0.0199212	0.0158677	0.0243502	0.0341778	0.0241779	0.608551	0.0262495	0.0292095	0.0209092	0.0218294	0.337787	0.0379632	0.0186973	0.0219593	0.0298149	0.0550504	0.0229758	0.0186396	0.0450005	0.194693	0.0188505	0.0496943	0.0243276	0.0332906	0.0248555	0.00204051	0.020977	0.0312104	0.0212546	0.108747	0.0209358	0.0261899	0.0193357	0.0670896	0.0268808
1167					108.584	292.031			0.137884	0.109054	0.096173	0.0789275	0.129688	0.116603	0.0935469	0.094708	1.88185e-05	0.12133	0.204831	0.0825132	0.14263	0.114494	0.102046	0.0577137	0.127198	0.147657	0.120127	0.131967	0.138148	0.10334	0.0947441	0.0817722	0.110271	0.125301	0.0904062	0.0875561	0.226521	0.0617318	0.162245	0.0166455	0.174246	0.0806283	0.144592	0.0830508	0.138426	0.141993	0.125386	0.116839	0.155846
1169					109.644	94.9799			0.13309	0.134468	0.161082	0.278745	0.107635	0.159603	0.129821	0.285782	0.148108	0.147442	0.111694	0.156164	0.119392	0.167459	0.211849	0.18402	0.177952	0.0895124	0.290277	0.168816	0.150627	0.277682	0.251835	0.404416	0.270138	0.204977	0.250389	0.115702	0.205765	0.30402	0.166687	0.254935	0.152867	0.182866	0.242568	0.266067	0.326775	0.140056	0.105554	0.186357	0.162227
1171					109.802	199.022			0.0717264	0.0997287	0.0936312	0.0926012	0.0789093	0.0839619	0.0733676	0.0633764	0.0111741	0.0805439	0.0876175	0.0562777	0.091271	0.101931	0.0943039	0.058601	0.0606179	0.0730576	0.106199	0.0648755	0.0745471	0.102873	0.0909603	0.0820512	0.062071	0.109028	0.0962073	0.12592	0.103881	0.0588686	0.102312	0.0449765	0.107028	0.101154	0.103723	0.0912104	0.100779	0.0793062	0.0839289	0.0820091	0.103184
1173					110.311	314.997			0.0277888	0.0373503	0.0163193	0.0203325	0.0232179	0.0445145	0.0230666	0.0242251	1.88185e-05	0.0240235	0.00559571	0.0315012	0.0194007	0.0362299	0.0396125	0.0255183	0.0232666	0.0221932	0.0152339	0.0208374	0.0367599	0.0178832	0.0285493	0.0153571	0.0301196	0.0196184	0.0245606	0.0348239	0.0269161	0.0148633	0.0266361	0.0106062	0.0226678	0.0155944	0.0180268	0.0229655	0.0257903	0.0190197	0.0130726	0.015402	0.0206667
1174					110.668	104.006			0.236546	0.181778	0.178111	0.152018	0.191137	0.230873	0.206004	0.14507	0.682225	0.224736	0.298439	0.423327	0.176443	0.146204	0.159619	0.204106	0.233079	0.24045	0.152118	0.250028	0.188648	0.130244	0.163162	0.11312	0.147474	0.161983	0.115385	0.123534	0.201273	0.106389	0.195497	0.0520691	0.174868	0.209783	0.250879	0.136575	0.18835	0.205413	0.189553	0.180886	0.193152
1175					110.713	216.088			0.0103584	0.00560523	2.0449e-05	0.0121045	0.003471	0.0114684	0.0041664	0.0062024	0.0164507	0.00380164	0.00400092	0.335046	0.00638904	0.0122908	1.85264e-05	0.00902769	0.177224	0.0146425	0.00146189	0.00352695	0.00763991	0.0220779	0.0031322	0.00606733	0.0201272	0.0732933	0.00132463	0.018125	1.92914e-05	0.021202	0.0141533	1.99849e-05	0.00290535	0.00182825	2.00902e-05	0.0648555	1.9328e-05	0.00569459	1.97679e-05	0.0281501	0.00325357
1176					110.74	103.003			7.50835	5.68711	5.77699	3.90474	6.83832	7.95578	6.79585	4.39023	20.3993	6.41487	9.72798	7.95232	4.4969	3.57511	5.31997	6.93203	7.39917	7.05668	3.7238	5.7002	5.61572	4.48221	5.29654	3.64529	5.39494	5.25571	3.79403	4.05717	6.79228	3.43126	4.5125	2.08721	5.74932	4.23241	5.08526	4.43822	6.31678	7.04171	4.71081	4.36561	6.07152
1177					110.742	243.012			0.109645	0.0957962	0.113571	0.113862	0.113451	0.213727	0.110363	0.0843062	1.88185e-05	0.111274	0.13022	0.113909	0.087829	0.0943756	0.096436	0.099046	0.115748	0.178027	0.0848567	0.126026	0.191867	0.10173	0.110432	0.0778902	0.162182	0.109055	0.0588089	0.0837699	0.118355	0.0797582	0.0896217	0.0515288	0.098488	0.0876865	0.119505	0.095338	0.115317	0.102424	0.087862	0.0973081	0.100033
1179					110.775	127.998			0.17543	0.221164	0.188882	0.161968	0.25166	0.180529	0.161874	0.237273	1.88185e-05	0.229006	0.213408	0.155051	0.274673	0.297284	0.188556	0.10823	0.218338	0.252064	0.281368	0.188358	0.399416	0.274435	0.199745	0.24767	0.161083	0.239806	0.324007	0.293382	0.352672	0.146784	0.355607	0.133422	0.28986	0.340283	0.266706	0.190069	0.297915	0.25075	0.278011	0.227682	0.239333
1182					112.912	105.007			0.0572299	0.0398901	0.0416672	0.0265809	0.0451841	0.0565614	0.0410531	0.0459315	0.163449	0.0403121	0.071682	0.0589246	0.0393829	0.0348784	0.034829	0.052037	0.0517921	0.0472136	0.0328184	0.0566353	0.0384548	0.0271779	0.0329554	0.026934	0.0329057	0.0350004	0.0287922	0.0258522	0.0497322	0.0279548	0.0348022	0.0192126	0.0492398	0.023043	0.0333063	0.029758	0.0357697	0.0343939	0.0430551	0.0443714	0.0362607
1183					113.06	157.011			0.119987	0.0950485	0.11717	0.0998119	0.0890768	0.0838872	0.214619	0.186592	0.586186	0.0895756	0.214587	0.300298	0.0948162	0.154243	0.0893445	0.230627	0.167387	0.100445	0.158977	0.135333	0.091069	0.0859762	0.149629	0.0781408	0.104225	0.168344	0.0733779	0.0907408	0.0929325	0.157804	0.0737526	0.0202141	0.0768584	0.0750488	0.0943698	0.0658168	0.0856947	0.109196	0.0759323	0.106579	0.200252
1187					114.905	368.084			0.00304193	0.00478806	0.00353514	0.0108662	0.00138263	0.0033266	0.005224	0.00606237	0.000777504	0.00697654	0.00218654	0.000852092	0.00383233	0.0117971	0.00752278	0.0281201	0.00614893	0.00416038	0.0212012	0.000780657	0.00120612	0.00936325	0.00872193	0.0130868	0.004928	0.0071592	0.00890642	0.0149304	0.000836593	0.00538105	0.00193874	0.0124771	0.00282508	0.00718924	0.0139464	0.0151338	0.00648306	0.00374685	0.00307401	0.00309312	0.00817914
1189					115.21	150.017			0.0024102	0.00890559	0.0103168	0.00783798	0.00806765	0.00892925	0.0123043	0.00899532	1.88185e-05	0.00830956	0.00402185	0.0148077	0.00662997	0.0117473	0.0107248	0.00764525	0.0055286	0.00380168	0.00939026	0.00743911	0.0064297	0.0147726	0.00714881	0.0105757	0.0117083	0.0112467	0.00952169	0.0104457	0.0079113	0.00576853	0.00670602	0.00536336	0.00497501	0.0119229	0.0109574	0.0178623	0.00627968	0.00738711	0.0038916	0.0115099	0.0106643
1190					115.376	256.008			0.0112325	0.0142458	0.0122371	0.0136457	0.00662134	0.0159932	0.0159	0.0114954	1.88185e-05	0.0125489	0.00797594	0.012347	0.010808	0.00944254	0.0086992	0.0048206	0.0158012	0.00593587	0.0097634	0.0082112	0.00974174	0.00949037	0.0154846	0.0144519	0.0125113	0.0106678	0.00853398	0.0115983	0.00538696	0.0101807	0.00575232	0.011848	0.0114387	0.00907773	0.0107559	0.0171947	0.0125403	0.0133635	0.0104671	0.00814098	0.0123474
1191					115.424	424.995			0.0224611	0.00809122	0.0163747	0.012669	0.011079	0.0261341	0.0137741	0.0108576	1.88185e-05	0.0100072	0.0119661	0.0136943	0.0117511	0.0104343	0.0116308	0.0110065	0.0092641	0.0128087	0.0146203	0.0118891	0.0331266	0.0133868	0.0101789	0.00308044	0.0127482	0.0106466	0.0105729	0.00827361	0.0218817	0.0059407	0.0253328	0.00566139	0.0231028	0.00856207	0.00632872	0.00788042	0.0101247	0.0115744	0.00769192	0.0112286	0.0158728
1192					115.451	278.024			0.190226	0.126928	0.165815	0.0880797	0.191814	0.198549	0.156134	0.122837	1.88185e-05	0.175728	0.266407	0.142703	0.181872	0.148887	0.176138	0.10437	0.165179	0.230982	0.120884	0.266549	0.207502	0.112902	0.141639	0.07789	0.0992668	0.140679	0.113393	0.103218	0.230785	0.0383736	0.18158	0.0399118	0.171024	0.1357	0.14873	0.092529	0.186442	0.183132	0.205981	0.22381	0.159299
1194					115.935	294.047			3.46726	2.82802	3.14838	2.59851	4.17591	3.83848	2.98041	3.28153	0.152084	3.58709	5.45922	3.66507	3.7974	2.88959	3.34699	2.64089	3.49531	4.14073	2.56602	3.92948	3.72992	2.81688	2.99145	2.1538	2.60405	2.81847	2.20786	2.50294	3.8789	1.28811	3.11858	1.21854	3.06054	2.50813	2.81533	2.35363	3.21731	4.12618	3.96928	3.83361	3.19095
1195					116.007	277.02			2.16625	1.62528	1.96055	0.978105	2.11312	1.97252	1.71887	1.48785	0.0611853	1.82085	2.68586	1.39266	1.9822	1.89318	1.65115	1.10805	2.0538	2.45768	1.35827	2.96679	2.38683	1.11392	1.37627	0.939591	1.11755	1.52286	1.47478	1.21514	2.23194	0.519247	2.07229	0.454112	1.83131	1.22154	1.6787	1.09105	2.23363	1.99886	2.46543	2.17969	1.71471
1196					116.103	76.0113			0.248858	0.191812	0.194005	0.169367	0.253029	0.294436	0.219919	0.221928	1.12193	0.228133	0.346572	0.312394	0.18929	0.156951	0.172749	0.260323	0.285464	0.229581	0.15781	0.272762	0.187995	0.144138	0.177732	0.124958	0.180526	0.163918	0.123842	0.113125	0.230242	0.132845	0.197942	0.0678945	0.190409	0.136765	0.186807	0.162788	0.192876	0.241456	0.216302	0.214468	0.208207
1197					116.176	242.176			0.0494511	0.150359	0.0732168	0.162747	0.0673183	0.142835	0.140564	0.167309	0.065539	0.138877	0.231519	0.129198	0.0574698	0.0952439	0.0845029	0.17674	0.166639	0.119886	0.0741871	0.139646	0.129085	0.165721	0.126039	0.160445	0.132672	0.250183	0.141849	0.098914	0.056294	0.219127	0.0579063	0.219859	0.0760069	0.0596441	0.0891874	0.188901	0.15831	0.327575	0.106291	0.0401629	0.0771366
1199					116.304	182.007			0.0100851	0.00897008	0.0102767	0.0115009	0.00821007	0.011729	0.0133402	0.00802402	0.00287853	0.0136287	0.00821876	0.0121513	0.00605588	0.0107047	0.0117455	0.0105644	0.0127789	0.0068373	0.0122391	0.0113343	0.010955	0.0118487	0.0110709	0.0113876	0.0119341	0.0120606	0.00617144	0.0185403	0.00560721	0.00912237	0.00978579	0.0073045	0.0103795	0.0121995	0.0131591	0.0165578	0.00710066	0.00888639	0.00991147	0.00770872	0.0164696
1200					116.344	77.0122			0.0680549	0.0511585	0.0494546	0.0431574	0.0590003	0.0693339	0.0651313	0.0575306	0.31114	0.0564933	0.102192	0.075228	0.0496992	0.0372754	0.0433304	0.0668555	0.0901481	0.0683341	0.0400248	0.0614229	0.0402593	0.0397974	0.0411149	0.034317	0.0394092	0.0461045	0.0311093	0.0327818	0.0632337	0.0363337	0.0487416	0.0134081	0.0533068	0.0288369	0.0436202	0.0427831	0.0529092	0.0516145	0.0597457	0.0562569	0.0574387
1201					116.388	75.008			12.1367	8.70387	8.80508	7.57926	11.0076	11.595	9.68455	9.1346	46.6465	9.91922	15.069	11.945	9.57639	7.86436	7.8034	11.4134	11.9097	10.4965	7.02386	12.1865	8.39187	6.57191	7.94403	5.55002	7.78179	8.28389	5.64787	5.99625	10.104	5.7195	8.89171	3.07954	8.81844	6.22497	8.21499	7.06319	9.48327	10.6449	10.1187	8.7608	9.53123
1202					116.526	279.024			0.0285823	0.0254122	0.0245294	0.0134752	0.0367139	0.0265233	0.012038	0.0166777	0.00191812	0.0257495	0.0393362	0.0204201	0.0292038	0.0212431	0.0248606	0.0153185	0.0233774	0.0290543	0.0181996	0.0254387	0.0318078	0.0159167	0.0152034	0.0189179	0.0222966	0.024403	0.0234531	0.0154084	0.0375184	0.0140354	0.0361923	0.014754	0.0213722	0.0181276	0.0208604	0.0135869	0.0291186	0.0306695	0.0371254	0.0252869	0.0231801
1203					116.588	276.036			0.0554983	0.0620182	0.0523508	0.0336342	0.0153981	0.0880462	0.0473638	0.0434793	0.0384543	0.0605829	0.0712273	0.0504618	0.0619819	0.0511043	0.051307	0.0317632	0.0609659	0.0803878	0.0346256	0.0587972	0.062561	0.0441307	0.0496193	0.0348461	0.0419714	0.0850719	0.0503603	0.0481222	0.0670249	0.0212495	0.0606015	0.0284255	0.0168429	0.0492232	0.0505148	0.0554884	0.0628771	0.0697785	0.0540139	0.0636514	0.0549213
1204					116.627	295.031			3.34388	2.88117	3.18779	1.75645	4.16593	3.89844	2.51624	2.92355	0.099068	3.56659	5.3554	2.32494	4.32054	3.21255	3.4009	1.90891	3.09378	4.9647	2.43433	5.18619	4.05334	2.15318	2.42315	1.64627	1.63974	2.73676	2.32245	2.04504	4.96751	0.545323	4.24203	0.658347	3.66579	2.26431	2.48452	1.7224	3.81097	3.86171	4.07236	4.15836	3.37755
1205					116.638	296.034			0.322722	0.276876	0.287589	0.157765	0.410245	0.378095	0.253429	0.249366	1.88185e-05	0.321463	0.492511	0.221456	0.404886	0.28926	0.297027	0.161518	0.286216	0.493462	0.239905	0.493147	0.394223	0.197257	0.235365	0.148502	0.157226	0.261462	0.21767	0.201359	0.465232	0.0390487	0.416106	0.0628689	0.336642	0.235171	0.234791	0.151236	0.357106	0.365392	0.39895	0.441531	0.314256
1206					116.797	297.035			0.0613658	0.0479397	0.053158	0.0294792	0.0852809	0.0674068	0.0477915	0.056953	0.0109585	0.0643372	0.10952	0.0424784	0.0663484	0.0610022	0.0610819	0.0339749	0.0554075	0.0975477	0.0404406	0.092065	0.0842884	0.0261124	0.045985	0.0304493	0.0299399	0.0532882	0.0399134	0.0348324	0.0905555	0.00888817	0.0752732	0.0119562	0.0650217	0.0401739	0.0464196	0.0317558	0.0695274	0.0722925	0.0785938	0.0758661	0.0582954
1207			5-Phosphonooxy-L-lysine	22.2555	117.478	243.18			0.00102749	0.00736996	0.00232748	0.0206778	0.00107143	0.0136591	0.0156668	0.0182523	0.00677227	0.0101003	0.0221953	0.0182872	0.00204415	0.0071523	0.00709151	0.024428	0.0204591	0.0079525	0.00509884	0.0177715	0.011996	0.0136617	0.0129637	0.00984223	0.0158365	0.0337941	0.013234	0.0118918	1.92914e-05	0.0277447	0.00179116	0.028808	0.00140607	0.00329842	0.00632211	0.0189135	0.0178791	0.0338415	0.00800837	1.95519e-05	0.00403082
1208					117.515	264.158			0.000579581	0.0054695	0.000961137	0.009621	1.88991e-05	0.00546684	0.00755798	0.00860536	0.000335957	0.00931691	0.0135737	0.00554719	0.00224281	0.0031608	0.00235237	0.00770804	0.0106746	0.00257931	0.00269937	0.00438646	0.00379715	0.00964675	0.00633347	0.0111977	0.00599765	0.0155959	0.00786524	0.00320046	1.92914e-05	0.0126572	0.00183554	0.0112382	0.0022262	0.00292946	0.00406387	0.00929144	0.00682459	0.0153489	0.00404413	1.95519e-05	0.00232842
1209					117.611	239.017			0.023534	0.0321099	0.026715	0.0230586	0.0273577	0.0289959	0.0229352	0.0231274	1.88185e-05	0.0204798	0.0363993	0.0174673	0.0410211	0.0446946	0.0310511	0.0187221	0.0262713	0.041245	0.0346628	0.0373218	0.0440266	0.0405257	0.0194932	0.0279152	0.029917	0.0299541	0.0340972	0.0363296	0.0469515	0.00400147	0.0539857	0.012382	0.0381589	0.0322607	0.0373229	0.0252544	0.0322057	0.0408629	0.0338621	0.0356192	0.028751
1210					117.681	299.002			0.0436203	0.0498148	0.0658022	0.0432945	0.0485202	0.058673	0.0413853	0.0472885	0.0329924	0.0460293	0.0520043	0.0396967	0.0477983	0.0502393	0.0477098	0.0344021	0.044769	0.0532951	0.0436925	0.0559167	0.055916	0.041185	0.0438198	0.0370425	0.0267337	0.0426374	0.0440664	0.0443911	0.064211	0.0171997	0.0533712	0.019224	0.0475789	0.0424954	0.0441498	0.0460277	0.0485163	0.044284	0.0432382	0.0593992	0.0544061
1212					118.495	329.013			0.0268492	0.0396848	0.0194545	0.0222055	0.0296034	0.0367747	0.0169559	0.0210824	1.88185e-05	0.040794	0.027428	0.015331	0.0392108	0.0524888	0.0314862	0.014019	0.0278498	0.0353733	0.0291239	0.0284569	0.0404231	0.0269845	0.0265289	0.0224452	0.0227292	0.0326779	0.0299637	0.134871	0.103324	0.0166803	0.0440525	0.0148557	0.0229334	0.0307386	0.0231904	0.0181641	0.0261777	0.0311294	0.0364777	0.0329536	0.0269103
1215					118.907	194.082			0.0285963	0.00619389	0.0716688	0.0390436	0.0214225	1.86706e-05	0.00744706	0.00120034	0.0208107	0.0498268	0.039306	0.0300684	0.00342291	0.0557882	0.0644548	0.113257	0.0232194	1.83879e-05	2.01932e-05	0.00119478	0.0216056	0.00159796	0.0203527	0.0426712	2.04141e-05	0.0910052	0.0234679	0.0229022	0.0215669	0.00096163	0.0356025	0.0012811	0.0862921	0.0432164	0.030084	0.0905028	0.0244008	1.89433e-05	1.97679e-05	0.0039758	0.012095
1218					119.086	382.083			0.0570489	0.161554	0.197289	0.122794	0.0519543	0.191641	0.106841	0.101119	1.88185e-05	0.159398	0.16342	0.0810673	0.0899077	0.11129	0.0870763	0.0539388	0.127116	0.0616011	0.0953144	0.0481697	0.101304	0.155938	0.092028	0.104135	0.0977852	0.0979315	0.173397	0.137837	0.226262	0.0775091	0.0761031	0.134336	0.212264	0.136394	0.101669	0.0989828	0.0599462	0.198281	0.0541614	0.172867	0.149386
1221					120.01	131.023			0.318516	0.326432	0.35133	0.235401	0.46306	0.366302	0.126691	0.27646	0.18547	0.30414	0.489376	0.101964	0.223639	0.196082	0.294335	0.208329	0.247488	0.333062	0.123186	0.443879	0.430793	0.254783	0.292902	0.216997	0.210654	0.260678	0.171313	0.234895	0.459046	0.130045	0.224789	0.0773244	0.375837	0.251267	0.291113	0.169397	0.374067	0.304878	0.252342	0.418015	0.14094
1222			2,4-Dichlorobenzoate	21.1036	120.055	192.023			1.76467	2.01506	2.38948	0.85698	2.41487	1.67923	2.06963	2.3183	2.31231	2.32223	3.1588	1.25499	2.57956	1.66416	1.25994	2.10274	1.31074	3.15165	1.47552	2.3094	2.56989	0.620846	2.28598	1.29626	1.24478	1.78264	2.20011	1.50099	2.69128	0.920549	1.89344	0.339468	2.23175	1.18831	1.61893	1.56398	1.08153	2.64464	2.04586	2.10174	2.25578
1223					120.086	102.019			12.0943	8.46198	14.6431	7.55877	15.5477	10.1444	14.2616	14.6946	0.219917	14.5326	9.71123	12.3888	14.6066	17.9202	12.8413	10.0092	13.6071	19.069	13.2101	9.85749	11.1282	13.3066	9.36342	11.7465	13.2601	13.5748	10.1783	13.467	9.76255	9.27121	17.4447	10.9118	15.8018	14.2425	13.4468	11.1168	20.4478	13.979	16.9275	6.76316	8.69049
1225			Molybdate	-23.4055	120.362	166.993			0.024535	0.0275442	0.0386555	0.0270572	0.0259935	0.0260984	0.0257417	0.0283792	0.0164512	0.0159265	0.0248887	0.022252	0.024118	0.0255049	0.018951	0.0292214	0.0272893	0.028306	0.0193262	0.0291443	0.0312941	0.0270994	0.0243218	0.0515251	0.0349328	0.0918271	0.031663	0.0203678	0.0264869	0.0306772	0.0182815	0.0294065	0.0263236	0.0288653	0.0246899	0.0257309	0.0267228	0.0271095	0.0246399	0.0312876	0.0156882
1227					120.487	306.083			0.00329031	1.91584e-05	0.00101	0.00522859	0.00200263	0.00188731	0.00311306	0.00584243	1.88185e-05	0.000676101	0.00334105	0.00296179	1.89706e-05	0.00130576	0.00668173	0.0073011	0.000901238	0.000807671	0.00500793	1.92966e-05	0.00198211	0.000975432	0.00508493	0.00838222	0.00101277	2.00662e-05	0.00207575	0.00544531	1.92914e-05	0.00166183	0.000822027	0.0128166	0.00116148	0.00412231	0.00352017	0.00391549	1.9328e-05	1.89433e-05	0.00130227	0.00159932	1.89443e-05
1228					120.621	137.94			0.410237	1.36789	0.366286	0.628345	0.489731	0.476977	1.18555	0.551348	0.585991	0.492968	0.294	0.508804	0.469047	0.659639	0.480322	0.504484	0.480035	0.481023	0.403624	0.619611	0.326841	0.378934	0.519859	0.444765	1.35293	0.642829	1.20873	0.389167	0.544937	0.392259	0.581625	0.545764	0.439129	1.05125	0.516423	0.697909	0.487598	0.366971	1.9815	0.513906	0.357498
1229					120.663	381.079			1.43261	2.07587	1.67803	1.31668	1.80158	1.67625	1.65904	1.41739	1.88185e-05	2.37735	1.67408	1.06476	2.00718	2.10819	2.06412	0.918372	1.54132	1.9182	2.33463	1.42645	1.78598	2.2292	1.71594	1.81238	1.6293	2.28222	1.64105	2.22351	2.6423	0.83689	1.33363	1.28135	2.27116	2.39789	2.05363	1.56332	2.46753	2.576	1.87559	1.93029	1.60528
1230					120.707	272.039			0.0293254	0.0186038	0.0489147	0.0473063	0.0412047	0.103216	0.0538062	0.0511022	0.00122848	0.122506	0.0374519	0.0694052	0.0197883	0.0221756	0.0444406	0.0625362	0.0375592	0.037454	0.0494337	0.0296728	0.101854	0.0575951	0.0394455	0.0399061	0.0650159	0.073835	0.0310489	0.0731445	0.0376439	0.0728006	0.0292686	0.105257	0.0321497	0.0579578	0.0583855	0.0374695	0.0456255	0.0424202	0.0298797	0.0659154	0.103937
1231					120.968	190.036			17.9672	15.3816	11.9308	10.5719	16.6433	12.8272	9.6618	14.927	0.187207	17.0235	15.1306	9.68287	12.3735	14.2713	11.2223	7.81748	11.515	10.925	16.5749	21.7706	12.3604	14.9075	14.5821	13.2771	15.1944	15.3303	17.7292	15.9673	18.629	9.18796	14.7781	9.82911	17.1125	15.0627	20.1782	10.8616	20.9284	16.7416	11.4873	22.6417	10.5133
1232					121.079	149.034			0.0222769	0.0182936	0.0192678	0.0178049	0.0174485	0.0228482	0.0127725	0.0171029	0.0273609	0.0169259	0.0218705	0.0186984	0.0243791	0.0206642	0.0198491	0.0281187	0.0160475	0.0190146	0.0215639	0.0220194	0.0242834	0.0194687	0.0143027	0.0182729	0.0137081	0.0198716	0.0120292	0.0283334	0.0189884	0.0248666	0.0387906	0.0197832	0.0216202	0.0229285	0.0187977	0.0204543	0.0214477	0.0212416	0.0244889	0.0213436	0.0204658
1236					121.131	208.986			0.35719	0.301133	0.472032	0.32107	1.16462	0.211407	0.300643	0.312514	0.0228154	0.428104	0.330229	0.320681	0.514359	0.476304	0.550335	0.246016	0.304216	0.679968	0.40822	0.439031	0.610605	0.310423	0.236775	0.391865	0.444479	0.414432	0.469485	0.37017	0.332465	0.406399	0.493739	0.86868	0.650426	0.442707	0.231074	0.398758	1.21833	0.335783	0.266828	0.52456	0.413719
1238					121.177	363.069			0.0620964	0.0426372	0.0976814	0.041635	0.0698648	0.0678809	0.0340462	0.0479814	1.88185e-05	0.0735536	0.059629	0.0451546	0.0703946	0.0803178	0.0469576	0.022834	0.0492815	0.038486	0.066498	0.0610307	0.049604	0.0510482	0.0359548	0.0459699	0.0459442	0.0744616	0.0769615	0.0899006	0.0910281	0.0290204	0.0605001	0.0493376	0.0881421	0.0678861	0.0418915	0.0677737	0.0568422	0.100631	0.0397264	0.0409217	0.0489164
1240					121.201	172.025			0.869432	1.01142	1.10036	1.02048	1.78897	0.870355	0.704895	0.758683	0.00787473	0.897792	0.869725	0.730507	0.951467	1.41042	1.00484	0.478855	0.88189	0.942241	1.42158	0.831523	1.26767	1.16927	1.09498	0.998736	0.867283	1.19242	0.991912	1.30308	1.31407	0.531049	1.62002	0.608742	1.54765	1.30671	1.42038	1.11381	1.25295	1.30424	1.82616	1.18862	1.02242
1241					121.33	317.013			0.0584116	0.0469982	0.0472405	0.0715124	0.0508461	0.0599497	0.0655188	0.0432737	0.191532	0.0518434	0.0734918	0.0611949	0.0382473	0.0434418	0.0534399	0.0380044	0.00985295	0.0388554	0.0406923	0.0705375	0.0372697	0.0317825	0.0454888	0.0341562	0.0106964	0.0327264	0.0268725	0.0291061	0.0674861	0.0219674	0.0301977	0.00984114	0.0332405	0.0273352	0.0669746	0.0332241	0.0436894	0.0716251	0.012615	0.0378053	0.0483766
1242					121.35	142.014			0.379232	0.39078	0.546094	0.28369	0.580024	0.513272	0.358495	0.411232	0.102676	0.584019	0.364972	0.247883	0.448899	0.587147	0.38748	0.351386	0.485091	0.361873	0.474424	0.744142	0.511764	0.473633	0.423909	0.312568	0.329168	0.414264	0.415083	0.348731	0.380562	0.262201	0.497289	0.30924	0.72255	0.448535	0.393402	0.33463	0.64314	0.480094	0.663242	0.626172	0.486428
1246					121.794	129.019			40.9856	48.563	60.3733	35.2098	74.8906	42.411	41.153	45.0211	60.1493	38.7157	75.6546	23.391	66.8648	68.011	51.5641	46.6234	46.9571	68.1256	32.5254	84.8909	69.4145	40.0906	56.3488	36.29	49.1995	49.7323	39.8672	50.4747	71.4673	18.3034	76.2458	22.7702	62.292	51.6323	53.3485	37.7349	65.2211	70.052	78.1616	54.1829	61.7922
1247					121.797	154.014			0.68307	0.751022	0.775463	0.4707	0.810837	1.07434	0.724144	0.857927	0.391021	0.780114	0.776563	0.457064	0.874164	1.20882	0.790382	0.346996	0.543867	1.48117	0.802362	0.720437	0.859834	0.48669	0.738708	0.801598	0.809685	0.862138	0.751945	0.755776	1.03742	0.284734	1.33705	0.150923	1.04194	0.643391	0.832198	0.541348	0.872073	1.01336	1.01799	1.44687	0.768226
1248					121.802	85.0287			7.52023	4.72078	4.89322	3.15013	7.88502	8.41327	2.85186	5.11146	1.89464	4.44794	9.44638	2.52369	4.96529	6.96579	4.69724	5.7844	3.58747	7.83719	6.4186	8.04429	9.16938	3.32236	4.54468	4.2333	2.56956	5.88735	3.9175	3.37185	8.39472	1.82031	6.69172	1.12346	7.47831	3.88732	6.2987	3.35058	8.36734	4.74451	7.06865	8.51504	6.95988
1249					121.853	130.022			2.52535	3.11015	3.52011	2.86428	4.16701	3.04613	1.86669	2.99861	3.83588	3.2211	4.60931	1.34077	3.74597	2.90505	2.4647	2.1632	2.3211	3.93598	3.74789	3.18364	2.0144	1.74869	1.53288	2.75794	2.5491	2.74488	1.45475	1.55056	3.79687	0.714309	3.21201	0.72672	3.66333	2.893	3.03266	2.62248	3.97853	4.0977	2.92094	2.6201	2.73522
1250					121.855	309.171			0.0270154	0.0190558	0.0214573	0.0207303	0.022382	0.0219805	0.0282686	0.0196773	0.0256799	0.0223516	0.0190326	0.0207135	0.0392243	0.0281805	0.0213075	0.0216271	0.0201653	0.0156531	0.0154571	0.0192404	0.0249524	0.0209966	0.0263631	0.022826	0.0192985	0.0252617	0.0246282	0.0187789	0.0190047	0.0270355	0.0238469	0.0278956	0.0225383	0.0153856	0.0232039	0.0251026	0.0226849	0.0181453	0.0223326	0.0196295	0.0192045
1251					121.867	206.013			0.0419	0.0445229	0.034553	0.0420916	0.0201346	0.0331133	0.0411027	0.0631423	0.0314133	0.0298347	0.0324023	0.0381591	0.0385853	0.0788539	0.0292733	0.0398709	0.0319524	0.0570285	0.0835805	0.0439587	0.037058	0.0473336	0.0422658	0.0568281	0.046313	0.0346294	0.0665287	0.0410117	0.0341389	0.116486	0.0431142	0.068654	0.0370791	0.0381241	0.0342536	0.0455397	0.0469007	0.0443691	0.0541441	0.041562	0.034628
1253					122.215	365.056			0.245362	0.285298	0.218788	0.255195	0.266732	0.213599	0.180796	0.28972	1.88185e-05	0.193689	0.216359	0.249416	0.194946	0.252156	0.320261	0.145148	0.208766	0.156591	0.283784	0.257913	0.193462	0.320831	0.24099	0.304687	0.269606	0.274728	0.38849	0.395981	0.21027	0.174308	0.191438	0.164973	0.300749	0.308739	0.321826	0.289285	0.213489	0.257865	0.273958	0.156934	0.22176
1254					122.219	128.035			0.219645	0.226651	0.277815	0.129405	0.192128	0.249162	0.119031	0.21894	0.0232426	0.215863	0.237801	0.268661	0.261224	0.233531	0.242093	0.195036	0.240629	0.211498	0.272494	0.116566	0.285275	0.256384	0.261339	0.30049	0.277223	0.242963	0.268476	0.223514	0.110177	0.234302	0.298243	0.206609	0.06895	0.260339	0.0602109	0.126057	0.181822	0.192206	0.206104	0.276832	0.25428
1255					122.233	320.063			0.0203906	0.02029	0.020553	0.0148709	0.0208944	0.0220903	0.0153846	0.0171971	1.88185e-05	0.0216621	0.0331454	0.0132063	0.0287403	0.0567371	0.0379457	0.0052997	0.0221039	0.0498584	0.0319516	0.029371	0.0465001	0.019334	0.0208354	0.0142378	0.0249739	0.0253806	0.0169202	0.0351933	0.0712626	0.0030064	0.0365317	0.0081927	0.0616862	0.0414143	0.0237475	0.0147161	0.0448108	0.0345446	0.0221079	0.042559	0.0342325
1258					122.28	161.009			0.352633	0.520506	0.327857	0.564156	0.407906	0.296289	0.324848	0.358257	0.0463475	0.349147	0.385716	0.284622	0.395604	0.351016	0.330098	0.21484	0.330181	0.645547	0.376907	0.416059	0.395658	0.485534	0.349332	0.24168	0.548622	0.364819	0.319978	0.800762	0.484874	0.186475	0.464325	0.16722	0.773752	0.23099	0.330612	0.295234	0.423052	0.474395	1.36951	0.369871	1.11971
1261			Tetrafluoroethylene	14.0177	122.433	101.024			1.08288	1.0214	1.17098	0.891755	1.05779	1.29851	0.813852	1.1413	0.789551	0.926082	1.30254	0.772759	1.48213	1.48007	1.11519	0.850338	0.945074	1.45689	1.07677	1.30989	1.32435	0.900195	1.11959	0.88245	0.849414	1.2005	1.36465	1.27558	1.35746	0.547954	1.58446	0.634232	1.48169	1.32232	1.68612	0.82748	1.3764	1.32292	1.6505	0.998326	1.08585
1262					122.461	364.053			3.18712	3.97962	5.00402	2.01051	5.70487	4.60724	2.81841	3.04255	1.88185e-05	4.62431	4.00737	2.41905	4.75213	6.25864	4.72039	1.684	3.72654	4.98723	4.87225	4.01332	4.56941	4.24559	3.98237	3.18964	3.67453	3.61768	4.35237	4.01827	6.57669	1.41512	5.0114	1.7646	5.10172	4.85616	4.90209	2.19357	5.80257	5.59728	4.51361	5.65167	3.19428
1263			3-Iodo-4-hydroxyphenylpyruvate	19.7189	122.558	307.067			0.00680355	0.00393954	0.00747633	0.00524522	0.00486226	0.00678145	0.00308564	0.00390957	1.88185e-05	0.00281724	0.00671187	0.00217715	0.00527433	0.00998082	0.0127798	0.00785186	0.00493904	0.00512098	0.0120166	0.00611443	0.00966234	0.00163429	0.00734565	0.00975835	0.00232034	0.00234783	0.00793988	0.00982185	0.00367644	0.00117499	0.00353099	0.00825258	0.00163782	0.00860806	0.0129304	0.00735914	0.00158034	0.00389473	0.00309436	0.00404171	0.00369244
1265					122.749	104.023			0.0260734	0.0455127	0.0410615	0.0202187	0.0358725	0.0421917	0.0273087	0.0166537	0.0873677	0.0167693	0.0275156	0.0276194	0.0339199	0.0296003	0.0422369	0.0192543	0.0275163	0.0269797	0.0402424	0.0253873	0.0245648	0.0230521	0.0338182	0.0267926	0.051354	0.0338637	0.0406886	0.0405586	0.0315421	0.019012	0.0534666	0.0208397	0.0285902	0.0330682	0.0364171	0.0298323	0.0412541	0.0611323	0.044409	0.028393	0.0313107
1269					123.218	151.001			0.118676	0.0731643	0.135562	0.104018	0.0936275	0.0837766	0.118267	0.11517	0.107048	0.109463	0.0831234	0.0828091	0.107715	0.11308	0.105649	0.0975489	0.108474	0.0943188	0.0665535	0.131844	0.0933516	0.0978815	0.107322	0.0907	0.091677	0.100775	0.0667057	0.0974531	0.123003	0.0672706	0.116598	0.0551046	0.275027	0.310249	0.0929668	0.10359	0.102897	0.121591	0.0860979	0.10824	0.105771
1271					123.438	144.001			2.91334	3.16198	2.53494	1.93418	3.56365	3.13588	1.86151	2.06987	0.00578263	3.58573	2.9493	1.84969	4.04798	2.99049	3.00605	1.03867	2.67909	2.39463	3.01031	4.04011	4.07998	2.16709	2.43323	2.17434	2.4702	3.01201	3.44299	3.02144	3.5585	1.29805	5.31285	1.22729	3.82911	3.14381	2.70942	1.88329	3.38962	3.4807	3.43783	3.92387	2.25854
1272					123.441	346.042			0.0849774	0.0866727	0.09626	0.0839703	0.17608	0.126776	0.105977	0.0452965	1.88185e-05	0.0606581	0.192718	0.04946	0.135675	0.130452	0.129617	0.038766	0.113215	0.112024	0.111364	0.173334	0.0926526	0.0901287	0.126907	0.102309	0.118396	0.140124	0.114838	0.0728114	0.225997	0.0271581	0.193998	0.0609842	0.142711	0.0604441	0.089971	0.0754177	0.22099	0.131278	0.0633406	0.174533	0.0757129
1273					123.451	342.045			0.0182818	0.0129207	0.0204749	0.0275898	0.0158058	0.017548	0.0202587	0.0275502	1.88185e-05	0.00851927	0.0107482	0.0261992	0.0172992	0.0210226	0.0134369	0.017812	0.0152271	0.0172926	0.0205678	0.0182925	0.0165303	0.0186986	0.0223767	0.016625	0.0350699	0.0165349	0.016592	0.017498	0.0146511	0.0247705	0.0120441	0.0105043	0.0159515	0.0174571	0.0220225	0.0336198	0.0145947	0.0190366	0.00745324	0.0145036	0.0135501
1274					123.452	142.998			51.3337	49.5458	58.8928	23.8597	53.3771	44.9644	36.736	35.4497	0.23319	58.6659	63.607	29.5167	66.6907	68.74	45.2251	24.1381	41.8762	49.6667	54.1147	64.4392	76.2353	48.4088	44.6301	41.2567	45.7293	56.6319	62.3411	54.6586	78.6875	17.6974	85.4777	20.6634	79.8879	54.911	51.9067	45.7587	70.4497	60.9098	87.5599	74.7832	42.8274
1275					123.454	124.987			1.77581	1.6058	2.15116	1.47025	2.3975	1.5258	0.841239	1.73649	0.0214086	1.45207	1.59956	1.0745	2.27643	1.99749	1.87383	0.746613	1.70701	2.77802	1.34348	2.22316	2.91059	1.69373	1.50146	1.44026	1.57353	1.06246	2.19862	1.17162	2.825	0.565208	3.01327	0.295346	2.95197	2.6011	2.37072	1.11472	2.59873	1.82354	2.75956	2.41845	1.24745
1276					123.474	96.9924			0.148767	0.162397	0.0916982	0.124245	0.23147	0.0841719	0.126724	0.112739	0.132259	0.199065	0.177085	0.147953	0.120797	0.125937	0.170967	0.102109	0.0570377	0.273525	0.111715	0.225669	0.0762153	0.0535651	0.139729	0.146039	0.0594174	0.0823063	0.0829626	0.147635	0.20427	0.0993183	0.323203	0.17678	0.296148	0.0699449	0.158297	0.113987	0.127654	0.103444	0.133796	0.25742	0.146193
1277					123.475	123.901			0.0233441	0.00832778	0.0205427	0.0159159	0.015078	0.0171457	0.00940299	0.0217476	0.0065512	0.0260248	0.0100286	0.0330528	0.0144304	0.0133199	0.0229103	0.0241392	0.0192457	0.0105623	0.0120532	0.0134819	0.0118955	0.0178963	0.0219747	0.00588598	0.0107245	0.0181703	0.0174768	0.0144893	0.0135666	2.0471e-05	0.0091251	0.0123853	0.0210796	0.00975221	0.0084656	0.0081107	0.00617436	0.00951674	0.0143135	0.012558	0.010057
1279					123.479	73.0287			0.375153	0.464187	0.450026	0.394853	0.452897	0.46372	0.394788	0.448084	0.357298	0.441724	0.466541	0.420234	0.466782	0.471931	0.459473	0.399115	0.45928	0.449997	0.4193	0.497445	0.490541	0.467203	0.45205	0.455991	0.465725	0.477802	0.467345	0.484567	0.493064	0.42655	0.468323	0.300279	0.500478	0.442274	0.464872	0.420757	0.501266	0.466904	0.457119	0.467295	0.453238
1280					123.573	264.013			0.00837247	0.00700721	0.0130121	0.00745552	0.00875936	0.00760342	0.00919924	0.00702946	0.00522242	0.00899752	0.00956913	0.0175439	0.00687558	0.00703726	0.00960586	0.00773481	0.0108524	0.00677932	0.0110855	0.00472381	0.00793508	0.0112268	0.0102311	0.0109475	0.020237	0.012727	0.00757013	0.0112524	0.00852853	0.0101649	0.00437674	0.0120277	0.0130221	0.014812	0.0253642	0.0158112	0.0100302	0.0110969	0.00370228	0.0105871	0.0121026
1282					123.841	298.018			0.00613144	0.00615849	0.0102542	0.0129976	0.00998052	0.00723891	0.0125433	0.00882304	0.00257114	0.0145769	0.00537267	0.013436	0.0127365	0.00958713	0.00882527	0.00765874	0.00902039	0.0109098	0.011877	0.0082757	0.012078	0.0117902	0.0148739	0.0162791	0.024829	0.0175472	0.0110705	0.00827856	0.0069119	0.0105001	0.00755366	0.0041949	0.0100269	0.0113223	0.0160834	0.00812772	0.00631893	0.0114986	0.00599251	0.0100935	0.012509
1283					124.07	302.052			0.0302865	0.0798439	0.0950586	0.0349291	0.0502823	0.0848142	0.0548227	0.0303522	1.88185e-05	0.0358332	0.0969755	0.0322617	0.0818281	0.105065	0.0456734	0.0254472	0.056744	0.0576285	0.088258	0.0939014	0.132039	0.0702325	0.0547131	0.0333644	0.0716579	0.0771896	0.0657342	0.0936466	0.0933732	0.011857	0.0666143	0.0332747	0.0728769	0.0676352	0.0572444	0.0621888	0.0944564	0.0800202	0.0911223	0.0460795	0.0532723
1284					124.075	112.987			7.66137	6.3337	8.26552	6.18115	4.56135	7.38813	5.42108	5.83326	0.787987	7.68835	8.12452	5.7645	7.54105	8.79225	7.33837	3.71148	6.53404	8.96872	4.38553	9.09364	8.65175	4.23238	3.75198	5.53126	6.07569	9.47052	7.81136	7.76437	10.4009	2.96807	10.2943	5.08614	9.86578	7.49361	8.27558	5.12494	9.37331	8.37252	6.46421	9.98686	8.03614
1285					124.129	173.009			28.8741	33.6382	28.3501	18.5555	44.3211	26.8107	15.5312	21.5206	0.11542	34.0894	29.8546	17.7806	39.795	43.035	33.6771	12.7177	29.945	50.8804	28.4239	41.5838	40.7253	33.9186	21.6464	25.4885	25.5154	34.6771	35.5842	32.3779	41.2882	9.32912	47.9881	12.6072	43.857	37.8534	31.9946	21.719	42.0107	39.1228	50.9636	45.162	34.0206
1288			4-Bromophenol	-14.0634	124.283	174.012			1.93153	1.87936	2.41762	1.34256	3.12094	2.41949	1.42014	1.63427	0.0113427	2.6684	1.92023	0.61768	2.75373	2.09822	2.24052	0.789941	1.48616	3.30738	2.03988	2.74362	3.79716	1.40053	1.56449	1.69556	1.98263	2.05598	2.60289	1.997	2.61933	0.554811	3.65726	0.72592	3.6733	2.64954	2.07979	1.46677	3.68209	2.59855	3.5229	2.81959	2.19159
1289					124.291	326.013			0.0422358	0.0351648	0.0413039	0.047103	0.0318318	0.0542566	0.0269085	0.0468381	1.88185e-05	0.0420466	0.0311369	0.0477466	0.0390278	0.0351835	0.0306162	0.0272268	0.0411937	0.0279096	0.0355277	0.0311221	0.0297972	0.0303963	0.0381156	0.0447325	0.0451851	0.0302456	0.0602999	0.039593	0.0217809	0.0417599	0.0325571	0.0127614	0.0375346	0.0384346	0.0251773	0.0554403	0.0377154	0.0393183	0.0338972	0.0321582	0.0403442
1290					124.34	176.028			0.104679	0.0918798	0.0902933	0.0506648	0.105295	0.0861132	0.0672226	0.0241217	0.0050292	0.0761354	0.0720742	0.0205437	0.0543105	0.11998	0.0867278	0.0334962	0.0870582	0.0633478	0.0717327	0.143181	0.0618501	0.110049	0.0713388	0.0529993	0.0679344	0.0898844	0.063201	0.0724277	0.0673915	0.0280036	0.119046	0.0325329	0.116214	0.0971146	0.0878529	0.0335623	0.0989026	0.0975942	0.1248	0.0443829	0.0837738
1292					124.487	324.034			0.0125427	0.00878455	0.0139791	0.0118963	0.0116365	0.0105711	0.011295	0.00777094	1.88185e-05	0.0102315	0.00499272	0.0111895	0.0122503	0.0105352	0.0112164	0.00713933	0.0136817	0.00946695	0.0131711	0.00753431	0.0056599	0.0106995	0.0107386	0.0131055	0.0132563	0.0111559	0.0106957	0.00706203	0.00539567	0.00807875	0.00554639	0.00254145	0.00707711	0.0088866	0.013684	0.0139494	0.00959115	0.0116859	0.011103	0.008644	0.0103338
1294					124.529	275.041			0.254335	0.325024	0.381128	0.107288	0.345625	0.333458	0.209048	0.279435	0.000352694	0.386588	0.406147	0.156306	0.537254	0.429019	0.413867	0.130289	0.285762	0.52634	0.265123	0.306553	0.601363	0.286982	0.266167	0.0925967	0.258352	0.357179	0.24343	0.32128	0.561712	0.0382105	0.398309	0.076531	0.571292	0.181516	0.281243	0.184761	0.403284	0.416816	0.341323	0.467888	0.318621
1296					124.604	100.011			0.533861	0.190357	0.118898	0.154702	0.700301	0.150043	0.224955	0.0995133	0.112074	0.440821	0.155073	0.177263	0.344246	0.328869	0.0902243	0.16671	0.258589	0.285552	0.565519	0.430215	0.375989	0.246184	0.145437	0.226577	0.237719	0.276187	0.284995	0.255734	0.372062	0.26176	0.617917	0.157229	0.284835	0.107618	0.379146	0.205966	0.521973	0.220745	0.727246	0.330152	0.27179
1300					124.633	303.036			0.0180875	0.00920153	0.0308347	0.00951748	0.0433714	0.015526	0.0108628	0.00963836	0.00363682	0.0395906	0.0269582	0.00703844	0.0235507	0.0269431	0.0190576	0.00757636	0.0233203	0.0504335	0.0201697	0.0198547	0.0234537	0.0239858	0.0181084	0.0122961	0.0106633	0.0231829	0.0224706	0.0159301	0.0291384	0.00472987	0.0326643	0.00479458	0.0325387	0.015927	0.0328601	0.0103069	0.049957	0.0212297	0.0503112	0.0333666	0.025785
1302					124.654	387.019			0.0626816	0.0844121	0.0457665	0.0533832	0.0884254	0.0882533	0.061863	0.0573025	1.88185e-05	0.0414158	0.0692118	0.0464014	0.0671172	0.082339	0.0412269	0.0441871	0.0393405	0.0387603	0.0459935	0.0943998	0.036313	0.0556999	0.044735	0.049534	0.0328136	0.0582836	0.0614155	0.0437349	0.0434662	0.00955747	0.058954	0.0179906	0.04256	0.0301349	0.066806	0.022781	0.0542801	0.0922109	0.0837031	0.0496446	0.0536867
1303					124.721	349.03			0.0365577	0.0817701	0.0546445	0.0167453	0.110947	0.0675568	0.0432861	0.0358062	0.0163698	0.0597327	0.100839	0.0217039	0.102207	0.085074	0.0820616	0.0118096	0.0645435	0.10521	0.0365122	0.0447954	0.0750471	0.0544611	0.0288496	0.0364262	0.0452565	0.0801929	0.0951919	0.0477106	0.0728759	0.00696958	0.121511	0.0124213	0.128961	0.0394506	0.0817328	0.0241817	0.135603	0.0545673	0.119318	0.113813	0.0599111
1304			2,4-DB	-12.8799	124.722	250.095			0.0985007	0.112649	0.104408	0.0883709	0.119715	0.104739	0.091041	0.0872116	0.0185269	0.106265	0.115058	0.075061	0.107224	0.112088	0.112487	0.0285588	0.0916642	0.107291	0.113036	0.112698	0.127402	0.108548	0.10013	0.0907888	0.0901122	0.115672	0.108698	0.105008	0.13399	0.0617784	0.132187	0.0533196	0.125822	0.103799	0.104591	0.0838619	0.10834	0.109244	0.125036	0.118466	0.0929628
1305					124.733	251.017			0.167084	0.15921	0.101179	0.104314	0.266163	0.156875	0.0950158	0.135133	0.0637863	0.0648797	0.108073	0.0766193	0.0876952	0.0907759	0.22471	0.0828875	0.118387	0.147558	0.100914	0.13934	0.159046	0.14674	0.132248	0.0579053	0.168312	0.0751699	0.102682	0.0863346	0.199927	0.0626673	0.181468	0.0203921	0.150689	0.0685847	0.275214	0.112956	0.0856188	0.100518	0.188357	0.152465	0.0648241
1306					124.816	83.0131			2.81211	2.93301	2.75476	0.987217	3.36329	2.66642	2.20529	2.13207	0.510473	3.14414	4.02395	1.82267	1.064	3.3757	2.6702	1.58197	2.43175	3.48676	2.70427	3.19419	4.14358	2.6613	2.60617	2.12225	2.97219	2.85708	3.74278	2.65475	4.10901	1.21681	4.25422	1.49088	3.86921	2.9439	2.92708	1.95956	3.59193	3.28033	4.30447	3.44453	2.86446
1308					125.085	145.014			3.39285	1.34571	4.06783	2.50574	4.50824	3.78495	2.84344	3.87223	0.526305	4.30055	2.67199	2.42195	4.84103	4.41893	3.5481	1.98833	3.17927	5.32962	3.36427	4.81523	4.33851	3.3523	3.16431	2.8059	2.98051	3.61549	3.91998	3.32864	4.94541	1.83487	5.85422	1.91756	4.34206	3.74807	3.62381	2.47397	4.53038	4.72897	4.79131	4.32857	3.54632
1309					125.133	111.008			12.7771	10.7667	12.351	10.5656	12.5081	10.3605	11.0708	11.628	0.503156	13.8642	16.4616	9.70042	13.5022	15.6549	11.1651	8.2295	9.41118	12.162	14.3907	15.2357	15.952	6.12272	13.5554	11.6996	11.8903	14.6115	14.7014	9.66639	14.0338	6.56061	18.1694	1.80998	9.64895	10.7154	14.4884	10.3795	14.7646	14.5527	15.8395	17.8795	11.3122
1311					125.251	504.985			0.0113984	0.0143226	0.0153177	0.0101985	0.00713704	0.0136263	0.0122536	0.00820786	1.88185e-05	0.00866123	0.00700276	0.00768313	0.0135439	0.0116698	0.0101879	0.00600178	0.00961761	0.0117567	0.00878782	0.0109231	0.00852814	0.00908221	0.0124597	0.0119006	0.0115771	0.012173	0.0059765	0.0128859	0.0107399	0.00390648	0.0101221	0.00387519	0.0119301	0.0115004	0.0184063	0.0146847	0.01161	0.0256609	0.00659992	0.00807957	0.0138414
1313					125.467	234.986			0.107642	0.0526501	0.150848	0.0647938	0.182454	0.108764	0.0882555	0.0742046	0.0189458	0.152554	0.158796	0.065377	0.106228	0.164744	0.0782149	0.0540869	0.110835	0.184829	0.0831676	0.105874	0.138461	0.102594	0.0845852	0.0854006	0.0554273	0.0644539	0.117176	0.100007	0.144462	0.0282405	0.115483	0.0415455	0.0718389	0.135484	0.095022	0.0611103	0.0834981	0.110364	0.159581	0.17426	0.135557
1314					125.504	369.008			0.183542	0.309648	0.359699	0.134191	0.322048	0.192238	0.222261	0.154041	1.88185e-05	0.227186	0.302485	0.146506	0.256816	0.264113	0.150515	0.0808378	0.118747	0.33864	0.247544	0.337959	0.278635	0.208583	0.16712	0.18255	0.21895	0.169567	0.209638	0.229376	0.16417	0.0454339	0.248872	0.0680691	0.370327	0.281321	0.387523	0.214709	0.364078	0.399695	0.266742	0.202832	0.268505
1315					125.66	308.987			0.0812263	0.1435	0.182779	0.0980994	0.215362	0.139936	0.0606331	0.133583	0.0227464	0.0851154	0.105059	0.127991	0.169902	0.111431	0.159915	0.0469136	0.166005	0.181455	0.108712	0.169002	0.20111	0.161565	0.170859	0.061508	0.137565	0.152207	0.117509	0.198009	0.0814806	0.0618952	0.181898	0.0324177	0.227253	0.129005	0.102274	0.105814	0.166803	0.234842	0.0846375	0.176696	0.13581
1316					125.66	325.018			0.0530995	0.0319022	0.0306702	0.036312	0.0612664	0.0646595	0.0521542	0.0493763	0.000271451	0.0606505	0.0610096	0.036225	0.0454046	0.0669144	0.0603802	0.029299	0.034323	0.0567127	0.031557	0.0389401	0.068522	0.040683	0.0301502	0.0246164	0.0208354	0.0560859	0.0675989	0.072327	0.0731302	0.0127128	0.0640653	0.00843596	0.0514126	0.0602951	0.0714336	0.0457018	0.0574619	0.0611692	0.0402833	0.0691755	0.0575667
1318					125.674	313.018			0.0969298	0.172048	0.0595246	0.0860283	0.056667	0.0840686	0.0612175	0.0601583	1.88185e-05	0.156642	0.0725815	0.0679711	0.0905978	0.182353	0.0861909	0.055901	0.120483	0.0866973	0.116411	0.11887	0.193012	0.0677971	0.122458	0.0481288	0.0584371	0.0948314	0.0878871	0.0584472	0.058193	0.0425126	0.123787	0.036351	0.112112	0.0579674	0.0753228	0.0638888	0.0882713	0.0747134	0.128215	0.0932828	0.182204
1319					125.693	287.005			0.173339	0.136678	0.20165	0.0630671	0.277128	0.143856	0.136517	0.0990412	0.00461346	0.213062	0.253766	0.0779631	0.114935	0.125789	0.170856	0.0476604	0.0895638	0.212802	0.208389	0.126501	0.274495	0.189194	0.104363	0.076518	0.0933618	0.220832	0.19067	0.19824	0.29162	0.0124826	0.339771	0.0167173	0.29954	0.211241	0.167534	0.0535942	0.179917	0.16561	0.298218	0.273804	0.0875621
1320					125.731	297.023			0.0138673	0.0132078	0.0141369	0.00824375	0.0222902	0.00903722	0.00970212	0.0194253	0.00601167	0.00865176	0.0103392	0.00660962	0.0135545	0.0139481	0.0101739	0.00590901	0.0107947	0.0106447	0.0104431	0.0137485	0.0124746	0.00954577	0.0073636	0.00768271	0.0076464	0.0101563	0.0104602	0.0118538	0.00814029	0.00372882	0.0134353	0.00272999	0.018181	0.0151469	0.0113431	0.00899346	0.00950105	0.0190088	0.00928847	0.00978687	0.0120202
1321					125.746	565.007			0.0383572	0.0316941	0.0498909	0.0206843	0.0319454	0.0388031	0.0404238	0.0159889	1.88185e-05	0.046495	0.0410487	0.0400173	0.0302871	0.0312684	0.0328104	0.0169956	0.0226442	0.0154992	0.0331759	0.0158303	0.0218856	0.0179265	0.0313768	0.0255298	0.0215689	0.0410716	0.0294562	0.0237344	0.0477773	0.0219668	0.0352035	0.0161311	0.055999	0.0446623	0.0536017	0.0230864	0.025787	0.0191683	0.0200035	0.0262115	0.0515332
1322					125.766	267.012			0.0204206	0.0207525	0.0356375	0.0215688	0.0537528	0.0401395	0.0209496	0.0128048	1.88185e-05	0.0376984	0.020721	0.010876	0.0172744	0.0347288	0.0153096	0.010913	0.0219531	0.0254592	0.0208228	0.0237979	0.0176709	0.0229179	0.0179477	0.0151621	0.0212695	0.0137098	0.0160384	0.0297267	0.0538966	0.0013454	0.0333365	1.99849e-05	0.0460087	0.034265	0.0479053	0.0147259	0.0299444	0.0263953	0.0207832	0.0320872	0.0216649
1325					126.052	451.011			0.00591256	0.00443319	0.00441621	0.00694276	0.0017	0.00248762	0.00702065	0.00468095	1.88185e-05	0.0049764	0.00581104	0.00830848	0.00274591	0.00227051	0.0055394	0.00777046	0.00667585	0.00940753	0.00257299	0.00226532	0.00470634	0.00416388	0.0048434	0.00385301	0.003612	0.00400611	0.0034265	0.0065839	0.00161566	0.0100875	0.00206664	0.00206121	0.00260059	0.0064415	0.00869627	0.00858994	0.00333356	0.00352466	0.00090295	0.00407883	0.011821
1333					127.023	312.021			0.0461555	0.109598	0.00369249	0.0345897	0.0416378	0.0241803	0.0274151	0.0105056	1.88185e-05	0.0323514	0.086454	0.0185914	0.0184541	0.0222631	0.00699239	0.0109546	0.0185114	0.0619174	0.0466798	0.0150216	0.0181865	0.0269772	0.02263	0.0243996	0.0158209	0.017777	0.072994	0.0338441	0.0378731	0.030687	0.0258916	0.0159838	0.0755937	0.0401423	0.0359412	0.0816374	0.0256685	0.0553755	0.0365906	0.0495629	0.110083
1335			5-O-(1-Carboxyvinyl)-3-phosphoshikimate	-2.19808	127.228	325.185			0.0245036	0.0224526	0.0257168	0.0204001	0.0178741	0.0172366	0.0187192	0.0284283	0.0173772	0.023881	0.0230546	0.01861	0.0156709	0.0195053	0.0192105	0.0181267	0.0394726	0.0113566	0.0209502	0.00797504	0.0195971	0.0290893	0.0144503	0.0110746	0.00988934	0.0122184	0.0147068	0.023783	0.0168171	0.0199137	0.0142269	0.0152665	0.0337889	0.0188554	0.0360185	0.0170727	0.0156464	0.0209648	0.0202216	0.011709	0.0185874
1336					127.776	400.998			0.0095958	0.0168983	0.00944629	0.00880521	0.0184963	0.0121489	0.00883428	0.00874324	1.88185e-05	0.0179987	0.014583	0.00706384	0.0653718	0.0327254	0.0105968	0.0053055	0.0139898	0.0156999	0.0114771	0.0127923	0.0174357	0.00889935	0.0114975	0.0094373	0.00886753	0.0150964	0.0129394	0.01287	0.0203136	0.00451848	0.016938	0.00314076	0.0152094	0.031174	0.0118936	0.00960907	0.0194146	0.0151849	0.0190636	0.0165226	0.0124174
1338					128.195	245.03			0.0198292	0.0155583	0.019465	0.00694021	0.0176088	0.0169935	0.0188937	0.0136208	0.00217488	0.0159704	0.017192	0.0152692	0.0206443	0.0156049	0.012421	0.00299861	0.0267105	0.025569	0.00874102	0.034564	0.0169641	0.0110327	0.0150686	0.0096628	0.0180131	0.0120853	0.0164967	0.00779123	0.0262961	0.00524461	0.0178304	0.0267707	0.014115	0.00975638	0.0159075	0.012353	0.0166166	0.0254757	0.0209537	0.0255021	0.014438
1339					128.606	249.063			0.0051991	0.00263639	0.00232764	0.00269159	1.88991e-05	0.000834806	0.00520917	0.0072278	0.00904227	1.89671e-05	1.85254e-05	0.00451078	1.89706e-05	0.00375122	0.00746398	0.00965345	0.00411971	1.83879e-05	2.01932e-05	0.00148652	0.00137615	0.00179388	0.00518998	0.00489402	2.04141e-05	0.00208024	0.0014573	0.00746482	1.92914e-05	0.00578408	0.00138679	0.0104474	2.08717e-05	0.0014209	0.00658757	0.0100872	0.00203143	0.00167963	0.00258863	0.00174392	0.0048086
1340					128.829	242.176			0.014585	0.0295832	0.0204313	0.0507276	0.0224977	0.0428623	0.0382568	0.0490363	0.0532057	0.0449982	0.0679035	0.0359918	0.016406	0.02726	0.0237125	0.0523008	0.0450711	0.0409422	0.0210017	0.0427277	0.0383564	0.0378126	0.0316167	0.0462762	0.0344837	0.0654617	0.0374139	0.0280829	0.0189215	0.0507048	0.0151342	0.0530172	0.021245	0.0163615	0.0253255	0.0493609	0.0410617	0.091619	0.0255327	0.0106932	0.0185683
1341					129.086	177.04			0.174009	0.216496	0.171258	0.164667	0.197186	0.143187	0.181389	0.191581	0.383927	0.216812	0.220202	0.198018	0.224758	0.221988	0.212742	0.186768	0.159285	0.201305	0.221587	0.201894	0.159768	0.142388	0.194962	0.0784307	0.168751	0.192511	0.189263	0.242868	0.544493	0.178236	0.202231	0.119801	0.254763	0.288818	0.236268	0.163813	0.233589	0.229857	0.219948	0.200361	0.215703
1346					131.789	185.082			0.00178179	0.00471973	0.000831405	0.00433569	1.88991e-05	0.00411596	0.00184503	0.0061654	0.00511682	0.00437726	0.0167697	0.0147626	0.00240194	0.00341886	0.0066422	0.0183072	0.00305596	0.00143279	0.00173174	0.00250018	0.00133081	0.0151945	0.00463464	0.00231719	0.00519104	0.0037104	0.00326332	0.000842296	1.92914e-05	0.0390728	1.92234e-05	0.000551872	0.00287352	0.000838109	0.00198644	0.00238321	0.00205432	0.00708046	0.00519739	1.95519e-05	1.89443e-05
1349					132.768	331.029			0.0342824	0.0138202	0.0285691	0.0330928	0.0364002	0.0378856	0.0160688	0.0345296	0.000234026	0.0324125	0.0420012	0.0105929	0.0314291	0.0272023	0.0362456	0.0280138	0.0209803	0.057972	0.0324373	0.0355615	0.0526365	0.0262574	0.036382	0.0272224	0.0226782	0.0277929	0.0300609	0.0268439	0.0358109	0.0156345	0.0363022	0.0165755	0.027698	0.0245593	0.0298181	0.0258202	0.0339432	0.03401	0.0331917	0.0328595	0.0282078
1352					133.6	197.006			0.0856241	0.114918	0.12186	0.114538	0.0534577	0.0552605	0.0469201	0.145836	0.0348125	0.0981289	0.0902717	0.0412208	0.0970331	0.203764	0.0969833	0.173568	0.0354818	0.0389485	0.219998	0.042698	0.152836	0.13589	0.162061	0.209725	0.0896305	0.15781	0.173269	0.13431	0.0880634	0.116824	0.121337	0.483996	0.070916	0.153852	0.0732731	0.203265	0.0918529	0.00746647	0.0714934	0.0979295	0.0743711
1353					133.882	278.052			0.54319	0.712224	0.636143	0.641797	0.506817	0.575015	0.351963	0.748034	0.00416652	0.59207	0.662655	0.242236	0.664018	0.930066	0.81648	0.696419	0.241854	0.44543	1.01919	0.293997	1.11637	0.75393	0.717754	0.824861	0.325918	0.753918	0.969225	0.717815	0.709293	0.525196	0.876121	1.28578	0.515175	0.870737	0.546101	0.761616	0.639451	0.749429	0.64189	0.582609	0.448038
1355					134.35	87.008			25.9649	32.5547	30.7952	33.9379	24.8208	28.8144	18.2677	37.4218	8.03465	28.6355	30.3715	11.8167	31.8993	44.8976	34.1356	35.9751	13.2299	23.6535	54.0532	16.162	51.2377	32.8514	35.1693	42.2815	17.0211	43.6557	44.5948	36.4037	33.2832	10.8141	41.8223	64.9839	26.9854	44.4994	23.1836	33.9281	31.3884	19.7686	29.503	28.0988	27.2956
1356					134.419	94.98			0.169075	0.177979	0.269358	0.320557	0.331269	0.662841	0.281472	0.290723	1.18385	0.524911	0.244013	0.304991	0.588393	0.258426	0.655416	0.365388	0.482172	0.313739	0.378126	0.796203	0.0911475	0.119733	0.709362	0.417207	0.283335	0.363218	0.342617	0.37176	0.208845	0.637471	0.188836	0.376114	0.149109	0.117149	0.619543	0.329943	0.397791	0.293194	0.289977	0.314916	0.386218
1357					134.512	88.0113			0.877344	1.08625	1.16691	1.15756	0.857512	0.978768	0.692327	1.32426	0.274628	0.965453	1.07621	0.451254	1.12742	1.74868	1.16065	1.23305	0.400721	0.820742	1.82196	0.533749	1.79039	1.11636	1.22031	1.44981	0.589648	1.56549	1.60226	1.31396	1.26271	0.355313	1.46775	2.33892	0.907854	1.50483	0.879165	1.18728	1.22469	0.651926	1.01381	1.10016	0.924198
1358					135.39	210.15			0.0352925	0.00920103	0.0237399	0.027319	0.0128496	0.0214628	0.0154882	0.0176512	0.0280432	0.0247561	0.0193308	0.0280939	0.0187417	0.0129814	0.0129707	0.0262597	0.0266303	0.0140235	0.017139	0.0198017	0.0137054	0.0268008	0.00833521	0.0200368	0.00622935	0.0247252	0.0499824	0.022745	0.0127505	0.0334344	0.01859	0.0210263	0.0204248	0.0236444	0.026462	0.0264452	0.0160266	0.0220286	0.016868	0.0205224	0.0200194
1359					135.395	213.997			0.00932473	0.00644181	0.00681643	0.0143404	0.00563627	0.00723452	0.0164657	0.0136175	0.0485857	0.00364428	0.0068716	0.036115	0.00303301	0.00436578	0.0086261	0.0202333	0.013344	0.00148019	0.00788151	0.00605124	0.00337394	0.00579209	0.0134479	0.0131437	0.0158514	0.00633547	0.0070465	0.00921224	1.92914e-05	0.0114897	0.00595001	0.036251	0.00543482	0.00818568	0.00631128	0.0144557	0.00699287	0.0046888	0.00332044	0.00179207	0.00916053
1371					139.524	97.04			0.234044	0.245812	0.0527947	0.216369	0.195492	0.120093	0.232917	0.187694	0.383999	0.226487	0.212525	0.243832	0.24214	0.198216	0.206037	0.164732	0.292201	0.195438	0.141119	0.200329	0.226243	0.236238	0.179438	0.219545	0.160212	0.204572	0.195462	0.142624	0.243489	0.11636	0.185373	0.135244	0.194932	0.115316	0.118892	0.181837	0.167818	0.353797	0.0717473	0.22381	0.137103
1375					140.125	141.016			0.724273	1.08119	0.59891	0.815802	0.603823	0.45048	0.917896	0.865393	1.46548	0.50561	0.751843	0.941912	0.701937	0.45713	0.582992	0.683527	0.869934	0.404603	0.952009	0.900639	0.724586	0.728239	0.626886	0.55863	0.806101	0.641744	0.473451	0.787184	0.299992	1.08796	0.503859	0.743373	0.810228	0.654751	0.795301	1.02852	0.711991	0.59105	0.546574	0.635295	0.718462
1376					140.346	307.031			0.013468	0.0207901	0.0350408	0.00741116	0.0433666	0.0340059	0.0242366	0.00840809	0.00381925	0.0239572	0.0290482	0.0122006	0.0205573	0.0123171	0.0204884	0.0148027	0.0554892	0.0223057	0.0192865	0.0376715	0.0213339	0.0160236	0.0126491	0.0166009	0.0219683	0.0112942	0.0146662	0.0153632	0.0289299	0.0110926	0.045657	0.0295394	0.0534286	0.0120833	0.00676188	0.0103039	0.0122913	0.0648657	0.0210938	0.0305923	0.0226092
1377					140.891	239.017			0.0407401	0.038848	0.0512355	0.0491526	0.0387807	0.0570138	0.0409651	0.0586503	0.00925591	0.0170248	0.0631489	0.0946408	0.0615763	0.0969359	0.037527	0.0476958	0.0291135	0.0529251	0.0667043	0.0338659	0.0752978	0.149444	0.0133488	0.0515085	0.0244918	0.0563799	0.177778	0.0522606	0.0583074	0.0213127	0.0142813	0.038389	0.0573989	0.0970652	0.145742	0.0292486	0.184199	0.127548	0.0533767	0.0723656	0.161454
1378					140.948	301.018			0.0133493	0.0143292	0.0150565	0.0109369	0.0103562	0.0105186	0.0130378	0.0134198	0.0105078	0.00974403	0.0115374	0.00908246	0.00349517	0.0102518	0.012337	0.018018	0.00458673	0.0120027	0.0364528	0.00688729	0.019229	0.00794921	0.0386266	0.0170174	0.0110693	0.0130816	0.0120179	0.0111271	0.00978118	0.0139835	0.0156072	0.0123726	0.0098775	0.0123301	0.00861543	0.011646	0.0100986	0.00871409	0.0128493	0.0123544	0.00898956
1379					141.167	253.031			0.115532	0.099299	0.061211	0.0837737	0.0869755	0.0798727	0.0842496	0.133424	0.00619021	0.0824269	0.0807149	0.0941958	0.0864042	0.0940316	0.155152	0.0759556	0.0937989	0.107324	0.0924655	0.0974279	0.0890593	0.0921522	0.0850436	0.112252	0.103164	0.0873837	0.0869868	0.112392	0.155941	0.099684	0.112793	0.10348	0.0959061	0.0798638	0.0915142	0.104094	0.0922198	0.09022	0.0866849	0.0913219	0.0772936
1381					141.504	234.986			0.0310196	0.0379031	0.0400446	0.0237019	0.0374983	0.0378777	0.0153992	0.0324431	0.024458	0.0166254	0.0409008	0.0286255	0.0193619	0.0464118	0.0410283	0.0177042	0.0240894	0.0544619	0.0346501	0.0686284	0.0419057	0.0343634	0.0332401	0.0264946	0.0321539	0.0341698	0.0315774	0.0352145	0.0439316	0.0191404	0.0778108	0.0250761	0.0507309	0.0357625	0.041575	0.0223141	0.0457297	0.0335794	0.0427325	0.0453589	0.0377508
1384					141.556	123.901			0.0216978	0.017151	0.028644	0.0253748	0.0147679	0.0179768	0.0247969	0.0178005	0.00879637	0.0123333	0.0140447	0.0277249	0.009378	0.0351251	0.043893	0.019873	0.0248644	0.0165799	0.0133093	0.0171956	0.0157372	0.0370188	0.0189637	0.0120912	0.0186665	0.012822	0.0151617	0.0256499	0.0172782	0.00516512	0.0218829	0.0143048	0.0219606	0.0163019	0.0125002	0.0119001	0.0162644	0.0194839	0.023631	0.0210753	0.0112468
1387					141.653	154.037			0.161985	0.167989	0.180148	0.196828	0.146936	0.17494	0.162297	0.155596	0.283977	0.143194	0.147794	0.267597	0.157937	0.14714	0.162863	0.256544	0.2045	0.16778	0.161646	0.198799	0.177238	0.144771	0.164875	0.142253	0.161406	0.161084	0.158086	0.173494	0.173155	0.162344	0.232095	0.575847	0.178708	0.16325	0.164194	0.241495	0.155626	0.154042	0.167591	0.165015	0.149487
1390					141.821	117.019			4.77025	5.94032	4.62305	4.15484	2.73364	5.18189	3.94519	4.27095	0.359403	0.957532	5.89267	3.25229	1.12379	6.30083	0.844861	0.572479	4.55819	6.0457	5.65573	5.60821	6.82255	5.67273	5.11121	4.03419	4.71148	5.28649	1.21641	0.878526	3.01211	2.66493	6.69209	3.37587	3.09686	5.43423	5.7923	3.85841	6.88675	1.17775	1.84225	6.03848	5.63695
1394					142.199	137.94			0.42142	0.512435	0.552462	0.437452	0.372988	0.259626	0.367706	0.283099	0.396613	0.53129	0.444288	0.38074	0.372769	0.405175	0.365509	0.618845	0.443057	0.365631	0.785004	0.397021	0.508061	0.796264	0.619465	0.438444	0.436597	0.468137	0.526153	0.656821	0.568975	0.390793	0.531655	0.416705	0.512344	0.501724	0.394998	0.40284	0.460679	0.438255	0.508737	0.953615	0.407886
1395			3-(Dichloromethylene)-2,5-pyrrolidinedione	21.0249	142.476	181			0.0773792	0.092879	0.0857429	0.0710873	0.0901197	0.0734847	0.0946876	0.0752511	0.0515322	0.089167	0.0886836	0.108942	0.0852035	0.0742946	0.0910661	0.14549	0.0879322	0.0868574	0.0816238	0.0965135	0.0801232	0.0998483	0.084554	0.0796553	0.0884731	0.0760169	0.0838382	0.08308	0.0864466	0.0760643	0.0731468	0.118741	0.087802	0.0926205	0.10759	0.102212	0.0897053	0.0904361	0.0822008	0.0879358	0.0846785
1396					142.537	162.04			0.0249268	0.039147	0.0372918	0.0255644	0.0365918	0.0417201	0.0287304	0.0379536	0.00325534	0.0350386	0.0256345	0.0276296	0.0247843	0.0315075	0.0333486	0.0236977	0.030317	0.039819	0.0429887	0.0337992	0.0522536	0.0351406	0.0354427	0.0331176	0.0308357	0.0333848	0.0429004	0.0228197	0.0453102	0.0226237	0.0433189	0.0198607	0.0682846	0.0352982	0.0385107	0.0269077	0.0384395	0.0420677	0.0742719	0.0484689	0.0298672
1399					142.669	307.005			0.0288868	0.02668	0.0369714	0.0174338	0.0318054	0.0297668	0.0277018	0.0222093	0.00371897	0.0303914	0.0444087	0.0181661	0.0331647	0.0256668	0.0243186	0.0151035	0.0285883	0.0359691	0.0195742	0.0418861	0.0296823	0.0154572	0.026235	0.0171572	0.0226555	0.019157	0.019428	0.0145165	0.0326794	0.0125273	0.0376367	0.0367227	0.0304752	0.0206183	0.0190901	0.0122623	0.0296262	0.0327728	0.0282662	0.0251685	0.0254524
1401					142.736	265.057			0.0284821	0.0295678	0.0243879	0.0310344	0.0244867	0.0277481	0.0290814	0.0433461	0.0495953	0.0278956	0.0241253	0.0297948	0.0340334	0.0362669	0.0333687	0.035711	0.0227766	0.0359245	0.0456053	0.0449703	0.0428499	0.0310158	0.0330994	0.0464448	0.0551255	0.0429672	0.0433352	0.0333867	0.0248364	0.0458984	0.0315079	0.1	0.0222749	0.00950328	0.0311392	0.0338288	0.0327358	0.027313	0.0219245	0.0409342	0.0324842
1402					142.841	272.039			0.0355525	0.0341607	0.0818748	0.0337624	0.0347415	0.0485898	0.0365607	0.0327435	0.000360191	0.0376361	0.0330379	0.0477575	0.0340659	0.0304906	0.0340797	0.032173	0.0447352	0.0368039	0.0303145	0.0536818	0.0454083	0.0421356	0.0304996	0.0281186	0.0400989	0.029245	0.0230995	0.0415708	0.0428926	0.0396865	0.031343	0.0279894	0.0504719	0.0343914	0.0443898	0.0336047	0.0383088	0.0385518	0.0314939	0.033935	0.0839859
1407					143.713	73.0287			0.247524	0.261689	0.299293	0.250219	0.302498	0.27178	0.262172	0.301207	0.285808	0.289834	0.316258	0.258499	0.307495	0.309015	0.29235	0.265486	0.277881	0.292144	0.29096	0.328335	0.311708	0.3067	0.277014	0.26422	0.272078	0.314099	0.298485	0.28554	0.33045	0.24933	0.295974	0.216049	0.302096	0.297717	0.310612	0.281345	0.326727	0.279462	0.313042	0.307514	0.285282
1409					143.899	228.161			0.000567685	0.00545496	0.0022876	0.00678152	1.88991e-05	0.0149793	0.0083922	0.0166754	0.0133259	0.00432935	0.0190923	0.00575215	1.89706e-05	0.00091357	0.00466291	0.0138945	0.010924	0.00126811	0.000838352	0.00506498	0.00167719	0.0111026	0.00408646	0.00252557	0.00105805	0.0178594	0.0056085	0.00251699	0.00108221	0.0179541	1.92234e-05	1.99849e-05	0.0023231	1.98659e-05	0.000727442	0.00999095	0.00499462	0.0238632	0.0045843	0.0026972	0.00241904
1412					144.597	198.01			0.00358131	0.0128321	0.0324221	0.00944149	0.00317537	0.0109159	0.00992495	0.0122362	0.00369121	0.00685435	0.00947187	0.00955734	0.0112801	0.0132859	0.0137849	0.0263277	0.00832547	0.00591434	0.0256063	0.00192179	0.0179585	0.012347	0.0107368	0.0209522	0.00946115	0.0123537	0.0160383	0.0123378	0.00446183	0.00845086	0.00773886	0.0302408	0.00257355	0.0220665	0.0138909	0.020277	0.00331754	0.00505876	0.00459371	0.00549842	0.0103322
1413			2-Aminoethylarsote	-22.4458	144.598	170.015			0.00608408	0.00637778	0.00496268	0.00772898	0.00576464	0.00610102	0.00380692	0.00841958	0.00195571	0.00867664	0.00519819	0.00164063	0.00324464	0.0141712	0.00863588	0.0077607	0.00271238	0.00450061	0.00830075	0.00466943	0.0108512	0.0084302	0.00717583	0.00636997	0.00282316	0.0101379	0.00726063	0.00924254	0.00942627	0.00688203	0.00968951	0.0116464	0.00693776	0.0124319	0.00666482	0.00937449	0.00818748	0.00587731	0.00351337	0.0072507	0.00775445
1417					145.527	197.007			0.207584	0.14849	0.150183	0.210395	0.149765	0.120004	0.099834	0.275538	0.0457136	0.130177	0.194595	0.0858885	0.241738	0.215614	0.175894	0.264048	0.0426764	0.109959	0.295782	0.0587499	0.331296	0.175781	0.198364	0.334266	0.202115	0.435786	0.247897	0.376567	0.240656	0.229072	0.197564	1.0441	0.189209	0.303487	0.168322	0.195968	0.128188	0.122784	0.114078	0.13486	0.140542
1418					145.555	210.044			0.0322754	0.0373539	0.0352519	0.0244867	0.0228332	0.0156448	0.0272789	0.0405089	0.0291833	0.0192365	0.0403929	0.025269	0.020747	0.0135637	0.0253191	0.0335782	0.0146802	0.0272837	0.02352	0.016762	0.0258804	0.0304829	0.0466199	0.015878	0.0322631	0.0200648	0.0191968	0.0457958	0.0382175	0.0171518	0.0663006	0.0324198	0.0233882	0.0185335	0.0498302	0.0337918	0.0158061	0.0256415	0.0176274	0.0178746	0.0171874
1419					145.594	261.025			0.37744	0.456694	0.478338	0.361243	0.31497	0.393157	0.218423	0.526698	0.00367733	0.376675	0.447823	0.127675	0.51616	0.615379	0.4328	0.313544	0.111923	0.359522	0.608717	0.277146	0.792801	0.387755	0.407134	0.535653	0.235442	0.573353	0.696474	0.440393	0.55531	0.156333	0.547116	0.550748	0.290417	0.562755	0.361944	0.400289	0.46237	0.372783	0.492694	0.446347	0.358955
1420					145.595	87.008			33.0932	37.2048	35.3574	39.4824	26.9891	31.6368	23.1563	47.3148	9.00546	37.8472	32.709	14.116	37.4917	54.566	43.5902	41.5003	13.7268	28.6544	60.0726	18.3119	65.3181	41.2191	45.9316	54.167	25.0347	53.3517	50.0921	49.2688	39.9738	41.1299	50.4687	82.5582	35.4989	52.0245	31.1809	40.8002	40.908	25.3202	37.5916	39.1399	32.6578
1421					145.595	244.998			0.0718402	0.0594736	0.0521797	0.0788045	0.0531726	0.0582521	0.0420994	0.068703	0.0328257	0.070524	0.0622079	0.0516762	0.0925839	0.0956916	0.0540693	0.0754793	0.0517304	0.0536047	0.0990562	0.0776552	0.153096	0.0815587	0.0969985	0.104832	0.0444518	0.0794081	0.11227	0.136924	0.0794771	0.0508923	0.061445	0.143153	0.0527105	0.0524362	0.0611124	0.0908227	0.0673584	0.051828	0.0711442	0.0469875	0.0691162
1422					145.6	278.052			0.434981	0.554918	0.550428	0.470593	0.366404	0.413593	0.314591	0.604872	0.0036588	0.434225	0.463813	0.194926	0.594054	0.77449	0.543305	0.379292	0.182382	0.439145	0.895052	0.258414	0.945264	0.492006	0.574778	0.748163	0.293472	0.702144	0.863845	0.633979	0.60854	0.27272	0.724212	0.93051	0.554673	0.771579	0.376383	0.426288	0.556225	0.438725	0.618778	0.55063	0.420115
1423					145.629	88.0113			1.14837	1.34293	1.34352	1.42436	1.08245	1.03953	0.774921	1.72592	0.255103	1.19984	1.19443	0.531799	1.46245	1.87505	1.45068	1.52646	0.46988	1.0216	2.18467	0.596749	2.36735	1.4731	1.60065	1.91875	0.875623	1.91517	1.80725	1.63471	1.36252	1.34824	1.82078	2.97143	1.29739	1.88864	0.995371	1.33317	1.43178	0.904969	1.32473	1.34032	1.18258
1424					145.756	272.993			0.0177979	0.0176478	0.0220781	0.0192298	0.0194256	0.0232695	0.0221436	0.0212776	0.0831207	0.0177148	0.0198875	0.017713	0.0192182	0.0156673	0.00635317	0.0221907	0.0179881	0.0163131	0.0211731	0.0218914	0.0230052	0.0163968	0.00609591	0.0115748	0.0159802	0.0179596	0.015768	0.0173547	0.0182386	0.0153002	0.0141637	0.0480404	0.0161254	0.0178982	0.0185113	0.00885398	0.0178561	0.0180619	0.0160902	0.0175128	0.017843
1425					145.796	285.01			0.00217784	0.00432831	0.00137708	0.00526732	0.00346803	0.00350682	0.00296762	0.00333985	0.00172187	0.00467233	0.00264744	0.00115376	0.0019875	0.00440983	0.00419267	0.00248405	0.00318491	0.00504931	0.00329971	0.00296714	0.00547332	0.00205217	0.00363235	0.00293225	0.00260705	0.00295519	0.00359919	0.00375413	0.00321186	0.0026472	0.00515245	0.0128775	0.00352751	0.00118082	0.00414171	0.00259814	0.0032419	0.00321135	0.00396702	0.00455323	0.0048888
1426					145.982	179.038			0.0325119	0.0199311	0.0297373	0.0515542	0.0424065	0.0310463	0.0202928	0.0380302	0.05364	0.0151105	0.0305906	0.0401501	0.030303	0.0334521	0.0301524	0.0571811	0.0344941	0.0417255	0.0419345	0.0298109	0.0386562	0.0596171	0.0389768	0.018184	0.0523192	0.0205005	0.0555527	0.0422773	0.0302258	0.0289559	0.0167312	0.0449153	0.0287877	0.0336498	0.0326453	0.0428727	0.0335265	0.0329734	0.0312377	0.0593213	0.0343148
1427					146.043	300.988			0.0162343	0.0133471	0.0194468	0.0192031	0.0109774	0.0136792	0.0117515	0.0249932	0.0145698	0.0117441	0.0129857	0.00504353	0.0136317	0.015285	0.0123539	0.0234415	0.00401939	0.0095169	0.0205338	0.0087772	0.0201828	0.010767	0.020671	0.0164594	0.00661304	0.0138683	0.0146087	0.0131317	0.0144053	0.00667361	0.016602	0.0395908	0.0107608	0.0138072	0.0102555	0.0136455	0.0123845	0.00737037	0.0131797	0.0126973	0.0120409
1428					146.192	431.095			0.00288444	0.00448652	0.00529382	0.00307453	0.00395835	0.00459304	0.0045019	0.00340468	1.88185e-05	0.00478381	0.00245004	0.00448423	0.00254687	0.00495256	0.00213273	0.00252113	0.00554138	0.0043099	0.0021306	0.00503563	0.005214	0.00346235	0.00476117	0.00384971	0.00324519	0.003461	0.00503185	0.00360981	0.0050188	0.00238992	0.00300472	0.00111638	0.00386226	0.00499134	0.00340554	0.00371298	0.00466913	0.00369309	0.00635326	0.00520587	0.00303233
1429			Pyrrolnitrin	4.90585	146.23	258.081			0.0127118	0.0121604	0.0167262	0.0139973	0.0125214	0.0151413	0.01771	0.0118785	0.0247711	0.0168094	0.0120933	0.0183644	0.00665034	0.0159732	0.00867237	0.0145775	0.0152024	0.0107792	0.0106612	0.0147376	0.00635835	0.012872	0.0130806	0.0123025	0.011677	0.0143022	0.0116414	0.0122382	0.0105578	0.0130252	0.00834461	0.0171915	0.00811002	0.0153747	0.00945395	0.0184749	0.0117581	0.0108261	0.0158979	0.0116486	0.0125647
1431					146.496	345.094			0.00568366	0.00975667	0.00900016	0.0118156	0.00587962	0.00854272	0.00726409	0.0111909	0.0040447	0.00841652	0.00735965	0.0033783	0.00602302	0.0128312	0.00798261	0.0154832	0.00278587	0.00330722	0.0149468	0.00377142	0.0110643	0.00968463	0.0112029	0.0136673	0.00380343	0.0112187	0.0131219	0.0102748	0.00458971	0.00463843	0.00871468	0.0284942	0.00502642	0.0118659	0.00530744	0.0121379	0.00684264	0.00277636	0.00679321	0.00853873	0.00567954
1432					146.749	127.003			0.107298	0.0628151	0.164906	0.0869558	0.135822	0.129884	0.0968494	0.0421513	0.0954779	0.130471	0.11872	0.0871377	0.12183	0.139873	0.115175	0.0827929	0.109354	0.132606	0.044955	0.140356	0.134572	0.0634314	0.0534807	0.098939	0.105978	0.117098	0.122507	0.111475	0.136524	0.0896814	0.164766	0.0925821	0.135502	0.165043	0.102301	0.0404778	0.137797	0.0808031	0.129636	0.126036	0.102567
1434					147.173	118.014			0.230013	0.273104	0.260144	0.0844737	0.242122	0.271116	0.173941	0.174164	0.0283831	0.226673	0.224442	0.250931	0.124295	0.279882	0.069207	0.157336	0.292117	0.274178	0.0857069	0.266372	0.275588	0.0917231	0.152921	0.180275	0.235932	0.293246	0.0727926	0.129045	0.252041	0.140738	0.309304	0.141882	0.284103	0.0842898	0.326189	0.248669	0.369586	0.326201	0.348472	0.278971	0.297924
1435			2,4-Dichlorobenzoate	21.5865	147.241	192.023			0.241236	0.219078	0.238216	0.256521	0.251744	0.252469	0.224208	0.296396	0.537601	0.568461	0.328261	0.226657	0.274808	0.431625	0.432332	0.280871	0.181286	0.292079	0.172804	0.362163	0.282365	0.210318	0.357488	0.248559	0.171423	0.192132	0.19917	0.178682	0.306734	0.132404	0.258128	0.115696	0.31683	0.197506	0.237604	0.162523	0.233307	0.718473	0.290981	0.286798	0.243284
1437					147.31	320.074			0.00241358	0.00103546	0.00717377	0.00183201	0.000729164	0.00109141	0.00165925	0.00214934	0.00386559	0.00261463	0.00424645	0.000894274	0.00233846	0.00161741	0.000559182	0.00213056	0.00216399	0.00409461	0.000653095	0.00225057	0.00230226	0.00223302	0.0097519	0.00185259	0.00202532	0.00213937	0.000452927	0.00105852	0.00142788	0.00151738	0.00318768	0.00438909	0.00382601	0.000583336	0.0031452	0.00208523	0.00127191	0.00214484	0.00134429	0.000661777	0.00134154
1440					147.51	312.021			0.0446447	0.0216891	0.00677786	0.0197423	0.0225632	0.0227732	0.0288081	0.0260551	1.88185e-05	0.0178226	0.0181179	0.0229609	0.0259931	0.0268698	0.0239982	0.0150555	0.0201602	0.0188545	0.0175754	0.0208265	0.0255898	0.0217171	0.0191438	0.0187348	0.0149126	0.0484736	0.020717	0.00483549	0.0260735	0.0192234	0.0213899	0.0158086	0.0536329	0.022707	0.0242196	0.0226307	0.0161633	0.0218157	0.0217637	0.0288518	0.0355773
1441					147.912	207.087			1.83856e-05	1.91584e-05	0.0165858	1.90583e-05	0.0045309	1.86706e-05	1.90476e-05	1.88843e-05	0.0126164	0.0319789	0.167809	0.00147372	1.89706e-05	0.0363984	0.012088	0.0172989	0.0132267	0.00970753	0.0111721	1.92966e-05	2.01329e-05	0.008623	0.0145373	1.93499e-05	0.0201951	2.00662e-05	0.0004912	0.00374944	1.92914e-05	0.0335319	0.0396623	0.00618952	2.08717e-05	0.122125	0.0365188	2.09168e-05	0.0123708	0.031842	0.00712688	1.95519e-05	0.000507469
1442					148.092	193.024			0.0710444	0.0280893	0.0460258	0.0492048	0.0481005	0.0614062	0.0503862	0.0605407	0.128858	0.0333075	0.045546	0.0212815	0.104923	0.0517999	0.0667985	0.0398878	0.0272245	0.0456805	0.0419079	0.104765	0.0470225	0.0369852	0.0387472	0.0370156	0.0279592	0.0564315	0.0349049	0.0297177	0.0519896	0.020086	0.0460231	0.0138269	0.0484988	0.0293923	0.041522	0.0453433	0.0723216	0.0598251	0.0565908	0.0498653	0.0353653
1443					148.114	149.046			0.00837995	0.00975902	0.0167401	0.0104434	0.00949849	0.00691207	0.0125287	0.0120389	0.0240644	0.0111423	0.00767462	0.0177915	0.00586377	0.013231	0.0215984	0.0128386	0.0169147	0.00689609	0.0108075	0.00747562	0.0100327	0.0104036	0.0151688	0.0123248	0.00682607	0.00811382	0.00864247	0.0142024	0.0134097	0.0106938	0.0111466	0.0138965	0.00879997	0.0125531	0.0215817	0.018151	0.0157594	0.00934478	0.0115803	0.00819717	0.00973029
1444					148.22	112.987			1.26413	1.17074	1.49723	0.880889	1.68773	1.51356	1.24195	1.62155	0.250433	1.67279	1.6594	1.19984	1.74982	1.56427	2.1048	0.938667	1.36806	1.76494	1.29926	1.83893	1.95269	0.944578	1.79985	1.29435	1.56826	1.52983	1.09789	1.3784	1.89899	0.727375	2.12738	0.86363	2.17302	1.55032	1.52407	1.18363	1.95197	1.55158	2.0319	1.83967	1.49749
1445					148.767	232.029			0.00640655	0.0230648	0.00375781	0.00594154	0.00621669	0.00710869	0.00722694	0.0136555	0.00657671	0.00738686	0.00772878	0.00720854	0.00719338	0.00802474	0.0156099	0.00414814	0.00649377	0.00952783	0.0119795	0.0468816	0.00921852	0.00765156	0.00742678	0.0099881	0.0150351	0.00954281	0.00821611	0.00661615	0.00690745	0.00905693	0.00588785	0.015938	0.00491861	0.00497633	0.0090132	0.00652755	0.00717927	0.00858589	0.00700885	0.0105402	0.00863848
1447					149.123	168.033			0.00918526	0.00160181	0.0119409	0.00823445	0.010951	0.00579647	0.00971868	0.028679	0.00426848	0.0106521	0.0225776	0.00781538	0.0237864	0.0109301	0.0247575	0.00760387	0.0108918	0.00960643	0.0282257	0.0461612	0.0117059	0.0131613	0.00622391	0.00835658	0.00486204	0.00894895	0.00854095	0.0153732	0.00741562	0.0108095	0.0212491	0.0248853	0.0176932	0.0182764	0.0101827	0.0095208	0.0138245	0.00819797	0.0345474	0.00463148	0.00375483
1449					150.268	71.013			0.638615	0.682243	0.704936	0.669651	0.615179	0.783963	0.520611	0.901416	0.285148	0.954653	1.20044	0.551295	1.34711	0.925887	0.65592	0.551344	0.672859	0.85072	1.05357	0.798753	1.10657	0.578699	0.836916	1.23998	0.703172	1.4415	0.855872	0.856078	0.908937	0.320973	0.938963	0.341166	0.844578	0.874748	0.648867	1.0959	0.766988	1.18398	1.41011	0.791304	0.911148
1450					150.346	124.987			0.517019	0.645314	0.680748	0.316715	0.503777	0.397721	0.408906	0.346623	0.0513233	0.608398	0.55885	0.301738	0.738622	0.764656	0.705396	0.200577	0.418134	0.530809	0.530799	0.836988	0.782362	0.512157	0.449533	0.3726	0.374036	0.725433	0.589022	0.605574	0.879665	0.161549	0.599366	0.227433	0.856369	0.586411	0.558724	0.280891	0.840592	0.746202	0.832139	0.740389	0.6093
1452					151.025	313.018			0.0215355	0.0304156	0.0224976	0.0126677	0.0349674	0.0270263	0.0158521	0.0178444	0.000263509	0.0261653	0.0298563	0.0188454	0.0382603	0.0271614	0.0226035	0.00565308	0.018942	0.0346158	0.0210345	0.0342672	0.0284256	0.0246246	0.0212199	0.0104596	0.0148987	0.0215605	0.0182882	0.0202764	0.0410866	0.00684313	0.0394912	0.00238193	0.0432916	0.0245732	0.0502874	0.0101738	0.0340426	0.030667	0.0303466	0.0306411	0.0344077
1453					151.217	145.014			0.867659	0.941285	0.85211	0.733514	1.1133	0.881507	0.730096	0.887644	0.211745	1.07364	1.13067	0.72109	1.15148	1.01331	0.697589	0.624418	0.867199	1.20319	0.907768	1.13533	1.25265	0.952287	0.862304	0.779422	0.873826	0.94668	0.922267	0.9736	1.32987	0.382589	1.24225	0.473666	1.2701	1.05511	0.998352	0.723038	1.19271	1.08616	1.25262	1.22057	1.00562
1454					151.233	347.026			0.447821	1.08281	0.693941	0.316828	0.523509	0.476463	0.240605	0.398297	0.00723347	0.797247	0.728337	0.219972	0.639305	0.606799	0.558496	0.15564	0.333424	1.36242	0.230283	0.618754	0.627459	0.646423	0.517093	0.354965	0.45438	0.490822	0.483759	0.446193	0.818283	0.13163	1.21896	0.323587	0.948061	0.516059	0.584762	0.211211	1.44493	0.647913	0.921622	0.604744	0.393341
1456					151.457	382.063			0.0252403	0.0292442	0.0473299	0.0186659	0.0421366	0.0508758	0.0196932	0.0222676	1.88185e-05	0.0413024	0.0271541	0.0154286	0.0426406	0.0485805	0.0321521	0.0125951	0.0242946	0.0359118	0.046631	0.0441294	0.0298213	0.0242454	0.0374404	0.0182061	0.0319799	0.0390923	0.030185	0.0220363	0.0409284	0.00981673	0.0489481	0.00599185	0.0471972	0.0333023	0.0510351	0.0174103	0.0468582	0.0325507	0.0221187	0.0418226	0.0270877
1457					151.574	194.991			0.0510094	0.0563614	0.119385	0.0533119	0.086755	0.0623833	0.0483273	0.0425401	0.000993673	0.0501027	0.0712908	0.0484528	0.0615345	0.063228	0.0504304	0.0344325	0.0589421	0.0583262	0.0488142	0.0701685	0.034658	0.0467347	0.0460599	0.0474556	0.0478003	0.0342518	0.049451	0.0524604	0.0631495	0.0406283	0.0603498	0.0174548	0.0726953	0.0558346	0.0582076	0.046927	0.0643867	0.0581589	0.0554566	0.0614959	0.0552407
1459					151.973	381.079			0.0901342	0.187544	0.0923258	0.0644262	0.104518	0.094551	0.064804	0.0891556	0.000307807	0.41609	0.11486	0.0584979	0.133343	0.121674	0.120618	0.0434672	0.0736228	0.410167	0.109363	0.231024	0.113714	0.155887	0.0906204	0.066952	0.0911749	0.0517258	0.105403	0.092495	0.149986	0.0447439	0.133037	0.0269479	0.194526	0.11254	0.134969	0.0577333	0.120281	0.122886	0.132658	0.125463	0.0807123
1461			5-O-phosphonato-alpha-D-ribofuranosyl Diphosphate(5-)	-4.3478	152.344	386.035			0.0209517	0.0159779	0.0262385	0.0125381	0.0231295	0.0195152	0.0141547	0.0142835	1.88185e-05	0.0195004	0.0215318	0.0164664	0.0653061	0.0138126	0.0170961	0.00890572	0.0268167	0.0191073	0.0143056	0.0332639	0.0187837	0.0209138	0.0149681	0.0109298	0.0386221	0.026596	0.0160766	0.0194259	0.0262982	0.0133732	0.0183928	0.00315002	0.0314674	0.0181142	0.0519289	0.0112694	0.0230628	0.0189654	0.0211998	0.0161771	0.0217756
1462					153.013	102.019			1.54859	2.26239	2.59088	2.50615	2.72599	2.13147	1.75727	1.69799	0.116475	2.39102	2.59031	1.7813	2.7803	3.0917	2.24195	0.999301	4.09776	1.73346	2.27912	3.25893	2.95098	1.38028	1.82258	1.09305	2.4748	2.55875	3.01161	2.48563	2.85102	1.39891	3.2976	1.35115	2.88104	2.59711	2.89987	2.78689	2.78834	2.67869	2.88102	2.07788	2.40264
1463					153.059	190.036			2.07266	2.12381	2.35359	2.795	2.66831	2.08472	1.67644	2.10077	0.0634949	2.38955	2.51779	1.64416	2.6748	2.58257	2.34683	1.38853	1.93472	2.70521	2.22605	3.01276	2.92684	2.28364	2.21495	1.83209	1.96741	2.46864	2.4017	2.01991	2.92962	1.40749	2.9089	1.66694	3.60252	2.32416	2.76786	2.90409	2.72059	2.65367	2.88944	2.85606	2.29575
1467					153.264	128.035			0.190574	0.164392	0.147688	0.118123	0.222041	0.15436	0.128311	0.139826	0.0483794	0.188289	0.0743204	2.0297e-05	0.226572	0.203964	0.155253	0.127191	0.179897	0.247455	0.157651	0.214123	0.244675	0.175028	0.140255	0.134219	0.162555	0.198832	0.176942	0.158818	0.270926	0.129054	0.235165	0.0856746	0.21835	0.151571	0.198651	0.127693	0.218808	0.204827	0.233517	0.22599	0.193854
1471					154.437	89.0236			0.870933	1.16883	0.91572	0.817015	1.3683	0.711948	0.903324	0.670145	0.627658	1.13502	1.26694	0.677673	4.30495	1.33426	1.23613	0.676175	0.83635	4.18813	1.07654	7.72812	1.41321	0.895995	0.862023	0.780866	0.753199	0.777194	1.05604	1.13173	1.53731	0.607722	1.11066	0.974787	4.86411	0.340114	1.10311	1.27184	1.3541	1.29879	1.03835	1.22725	1.12412
1472					154.474	177.04			0.274463	0.28814	0.304216	0.167652	0.195368	0.298949	0.166978	0.249996	0.176467	0.309301	0.293297	0.299224	0.316859	0.314952	0.229789	0.29736	0.229475	0.291615	0.313089	0.161455	0.28314	0.327102	0.317261	0.130115	0.241983	0.254672	0.264671	0.304166	0.169768	0.290022	0.231948	0.314088	0.338636	0.199269	0.367569	0.242641	0.306984	0.322552	0.272069	0.384222	0.286172
1473					154.917	149.027			0.0184188	0.020635	0.0243522	0.013475	0.00505123	0.017032	0.027968	0.0169562	0.026859	0.0135082	0.0288171	0.0228547	0.0133203	0.0435906	0.0167918	0.038085	0.0186344	0.0115001	0.0409168	0.0108293	0.0523818	0.016249	0.0261561	0.0178215	0.0101258	0.0133954	0.0220817	0.0273257	0.0193047	0.0164026	0.0289371	0.0354618	0.0175548	0.0210754	0.0229433	0.0397122	0.0156511	0.0160672	0.0163092	0.0109618	0.0133975
1474					155.338	112.011			0.165519	0.0839046	0.132705	0.0816605	0.0910864	0.109574	0.0633616	0.0978066	0.0380803	0.257556	0.124316	0.0760402	0.0884972	0.134149	0.119109	0.0660022	0.0872963	0.0478003	0.110207	0.233004	0.14332	0.121964	0.104251	0.194176	0.0659368	0.147891	0.0967579	0.0595536	0.0769818	0.0601091	0.246803	0.0569726	0.148711	0.109549	0.241139	0.0886462	0.079066	0.227117	0.102345	0.143703	0.198963
1475					156.524	189.004			0.279086	0.504659	0.219609	0.138187	0.561437	0.32146	0.230031	0.246644	0.0040729	0.347647	0.431929	0.152034	0.51048	0.135814	0.326661	0.0911827	0.264932	0.537003	0.247103	0.571176	0.503452	0.336999	0.245451	0.182861	0.194544	0.427575	0.246942	0.309936	0.598666	0.111332	2.22164	0.10076	0.612383	0.293596	0.317048	0.160798	1.60155	0.666023	0.688864	0.424038	0.288701
1476			3-Iodo-L-tyrosine	21.6602	156.853	308.099			0.0454093	0.0363673	0.0428662	0.0308764	0.0365707	0.052082	0.0354571	0.0276625	1.88185e-05	0.0256636	0.0469073	0.0274082	0.023813	0.100214	0.0355852	0.0490287	0.0332675	0.0410825	0.0380073	0.0361808	0.0617646	0.0214803	0.0296764	0.044281	0.0265191	0.0758596	0.0525663	0.0507399	0.0456103	0.00915175	0.0799092	0.0343783	0.0335591	0.0735121	0.0333961	0.0752141	0.0241631	0.0556154	0.0231407	0.033281	0.0214731
1477					156.906	309.083			0.0840161	0.0730375	0.0786107	0.0692185	0.0701888	0.10495	0.0781059	0.0679806	1.88185e-05	0.0500591	0.134165	0.0555802	0.0363066	0.254907	0.0601638	0.0862398	0.0428423	0.0786127	0.0722411	0.0934196	0.0939221	0.043193	0.049115	0.0790446	0.0524383	0.17312	0.122185	0.10072	0.106842	2.0471e-05	0.174503	0.0524438	0.0698346	0.148933	0.0581306	0.140568	0.0463372	0.133494	0.0578998	0.0742557	0.0328923
1478					157.288	291.072			0.070007	0.0250192	0.0435423	0.0358209	0.0350962	0.0682756	0.0280445	0.0361609	1.88185e-05	0.0279144	0.0590866	0.0296556	0.0302715	0.121893	0.0436355	0.0482725	0.0279612	0.0396822	0.0369929	0.0451079	0.0476211	0.0267205	0.0357519	0.0438463	0.0370438	0.0779269	0.0461609	0.0487579	0.0483225	0.00815443	0.0735077	0.0205568	0.0300029	0.0685858	0.0297856	0.0495219	0.0244558	0.061579	0.0296699	0.0349813	0.0220484
1480					157.433	118.058			0.294829	0.160057	0.159748	0.31873	0.160371	0.311966	0.267552	0.221455	0.244119	0.124888	0.343012	0.256189	0.0840323	0.503287	0.159967	0.445989	0.140677	0.243777	0.229636	0.174375	0.23913	0.122872	0.207446	0.358535	0.143484	0.435884	0.336079	0.30289	0.258015	0.0857815	0.343791	0.260237	0.140851	0.362063	0.262855	0.366363	0.10738	0.314213	0.0952004	0.18031	0.0881441
1481					157.512	141.016			1.12494	1.1058	1.42014	1.27344	1.01145	1.02746	1.28904	1.11668	2.27476	1.44218	1.36195	1.32419	1.43995	1.394	1.47142	1.42624	1.30458	1.15579	1.04193	0.790064	0.971985	1.27533	1.18344	1.06618	1.25067	1.03932	1.11376	1.37956	1.52789	1.56366	0.961344	1.1216	1.25464	1.20245	1.37715	1.50858	1.53738	0.692551	0.974859	0.945381	1.25793
1482					157.589	307.03			0.0365036	0.038894	0.0303032	0.0375588	0.0201513	0.0339925	0.0262589	0.0320671	0.00691052	0.025937	0.0296618	0.0302357	0.0186528	0.0357184	0.0420964	0.0514897	0.0185125	0.0228174	0.0567204	0.0155677	0.0290393	0.0376863	0.0737351	0.0434988	0.0222012	0.052443	0.0472803	0.0333332	0.0146915	0.0170159	0.0251069	0.0642627	0.0193087	0.0436349	0.024555	0.0453239	0.0264833	0.0184607	0.0235598	0.0198333	0.0201717
1483			PC(15:0/20:2(11Z,14Z))	1.96217	157.71	773.096			0.00268356	0.00624161	0.00520012	0.00731687	0.00113216	0.00330938	0.00408394	0.00438715	0.000949844	0.00195056	0.00281328	0.00579703	0.00165044	0.00573139	0.00770559	0.00729131	0.00191357	0.00129071	0.00980825	1.92966e-05	0.00286822	0.00738945	0.0083016	0.00710658	0.00182736	0.0050661	0.00611744	0.0071483	0.000785073	0.00224162	0.00242826	0.0184293	0.00186228	0.0072857	0.0060137	0.00776922	0.00293024	0.00142319	0.0019985	0.000414434	0.00270621
1485			2,5-Dichloro-4-oxohex-2-enedioate	13.7028	157.992	228.009			0.0910689	0.104639	0.111908	0.092455	0.111019	0.100106	0.0918575	0.106912	0.00649545	0.103739	0.105934	0.106593	0.108789	0.110257	0.114456	0.0832598	0.0945232	0.118267	0.110397	0.122523	0.129398	0.116078	0.0986465	0.0572241	0.118407	0.110789	0.126545	0.105209	0.113652	0.0938747	0.115332	0.129402	0.110926	0.0984002	0.103531	0.0682158	0.109009	0.117702	0.11344	0.119205	0.108495
[truncated: 1,745 more rows]
[truncated: 94 more columns]

## Sheet: positive
id	MS2 name	MS2 score	MS1 name	MS1 ppm	rtmed	mzmed	SuperClass	type	AA1	AA10	AA11	AA12	AA14	AA16	AA17	AA18	AA19	AA20	AA21	AA22	AA23	AA3	AA30	AA31	AA4	AA6	AA7	AA8	AF1	AF10	AF11	AF12	AF14	AF16	AF17	AF18	AF19	AF20	AF21	AF22	AF23	AF3	AF30	AF31	AF4	AF6	AF7	AF8	BA1
[truncated: 2,435 more rows]
[truncated: 94 more columns]
