# Supplementary material for: Metabolomics analysis uncovers metabolic changes and remodeling of anti-VEGF therapy on macular edema
Source: Eye Vis (Lond). 2025 Jul 14;12:28. doi: 10.1186/s40662-025-00444-2 (PMC12257654; doi:10.1186/s40662-025-00444-2)
Supplement: Supplementary file 4 — Additional file 4. [file 40662_2025_444_MOESM4_ESM.xlsx]

## Sheet: Figure 2D
pathway	total	expected	hits	Raw p	Holm p	FDR	details
Cysteine and methionine metabolism	33	0.301	2	0.0347	1	1	L-Serine; Homocysteine
D-Arginine and D-ornithine metabolism	4	0.0365	1	0.036	1	1	D-Ornithine
Arginine and proline metabolism	38	0.346	2	0.045	1	1	Gamma-Aminobutyric acid;4-Guanidinobutanoic acid
Aminoacyl-tRNA biosynthesis	48	0.438	2	0.0685	1	1	L-Serine;L-Leucine
Valine, leucine and isoleucine biosynthesis	8	0.0729	1	0.0708	1	1	L-Leucine
Caffeine metabolism	10	0.0911	1	0.0877	1	1	3,7-Dimethyluric acid
Purine metabolism	65	0.592	2	0.116	1	1	Hypoxanthine;Adenine
Arginine biosynthesis	14	0.128	1	0.121	1	1	Citrulline
Butanoate metabolism	15	0.137	1	0.129	1	1	Gamma-Aminobutyric acid
Pantothenate and CoA biosynthesis	19	0.173	1	0.161	1	1	Pantothenic acid
Sphingolipid metabolism	21	0.191	1	0.176	1	1	L-Serine
Pentose phosphate pathway	22	0.201	1	0.184	1	1	D-Ribose
Alanine, aspartate and glutamate metabolism	28	0.255	1	0.228	1	1	Gamma-Aminobutyric acid
Glutathione metabolism	28	0.255	1	0.228	1	1	Pyroglutamic acid
Glyoxylate and dicarboxylate metabolism	32	0.292	1	0.256	1	1	L-Serine
Glycine, serine and threonine metabolism	33	0.301	1	0.263	1	1	L-Serine
Valine, leucine and isoleucine degradation	40	0.365	1	0.31	1	1	L-Leucine
Tryptophan metabolism	41	0.374	1	0.316	1	1	Indoleacetaldehyde

## Sheet: Figure 2E
pathway	total	expected	hits	Raw p	Holm p	FDR	details
Pantothenate and CoA biosynthesis	19	0.186	2	0.0138	1	0.544	Dihydrouracil;L-Valine
Sphingolipid metabolism	21	0.205	2	0.0168	1	0.544	Sphinganine;Phytosphingosine
Neomycin, kanamycin and gentamicin biosynthesis	2	0.0195	1	0.0194	1	0.544	D-Glucose
Pyrimidine metabolism	39	0.381	2	0.0536	1	1	Orotidylic acid;Dihydrouracil
Valine, leucine and isoleucine biosynthesis	8	0.0781	1	0.0757	1	1	L-Valine
Sulfur metabolism	8	0.0781	1	0.0757	1	1	Sulfite
Butanoate metabolism	15	0.146	1	0.137	1	1	Succinic acid
Glycerolipid metabolism	16	0.156	1	0.146	1	1	Glyceraldehyde
Starch and sucrose metabolism	18	0.176	1	0.163	1	1	D-Glucose
Citrate cycle (TCA cycle)	20	0.195	1	0.179	1	1	Succinic acid
Fructose and mannose metabolism	20	0.195	1	0.179	1	1	Glyceraldehyde
beta-Alanine metabolism	21	0.205	1	0.187	1	1	Dihydrouracil
Propanoate metabolism	23	0.225	1	0.203	1	1	Succinic acid
Galactose metabolism	27	0.264	1	0.235	1	1	D-Glucose
Alanine, aspartate and glutamate metabolism	28	0.273	1	0.242	1	1	Succinic acid
Glyoxylate and dicarboxylate metabolism	32	0.312	1	0.272	1	1	Hydroxypyruvic acid
Glycine, serine and threonine metabolism	33	0.322	1	0.279	1	1	Hydroxypyruvic acid
Cysteine and methionine metabolism	33	0.322	1	0.279	1	1	3-Sulfopyruvic acid
Drug metabolism - other enzymes	39	0.381	1	0.321	1	1	N,N'-Diacetylhydrazine
Valine, leucine and isoleucine degradation	40	0.391	1	0.328	1	1	L-Valine

## Sheet: Figure 4B
pathway	total	expected	hits	Raw p	Holm p	FDR	details
Glycine, serine and threonine metabolism	33	0.043	1	0.0425	1	1	Betaine
Cysteine and methionine metabolism	33	0.043	1	0.0425	1	1	Homocysteine

## Sheet: Figure 4C
pathway	total	expected	hits	Raw p	Holm p	FDR	details
Neomycin, kanamycin and gentamicin biosynthesis	2	0.0026	1	0.0026	0.219	0.219	D-Glucose
Glycerolipid metabolism	16	0.0208	1	0.0207	1	0.543	Glyceraldehyde
Starch and sucrose metabolism	18	0.0234	1	0.0233	1	0.543	D-Glucose
Fructose and mannose metabolism	20	0.026	1	0.0259	1	0.543	Glyceraldehyde
Galactose metabolism	27	0.0352	1	0.0349	1	0.586	D-Glucose

## Sheet: Figure 5A
pathway	total	expected	hits	Raw p	Holm p	FDR	details
Purine metabolism	65	0.719	4	0.00459	0.386	0.386	AICAR;Hypoxanthine; Inosine; Adenine
Citrate cycle (TCA cycle)	20	0.221	2	0.0195	1	0.819	Isocitric acid;cis-Aconitic acid
Phenylalanine, tyrosine and tryptophan biosynthesis	4	0.0443	1	0.0436	1	0.906	L-Phenylalanine
Glyoxylate and dicarboxylate metabolism	32	0.354	2	0.0471	1	0.906	Isocitric acid;cis-Aconitic acid
Arginine and proline metabolism	38	0.421	2	0.0642	1	0.906	4-Guanidinobutanoic acid;?4-Acetamidobutanoic acid
D-Glutamine and D-glutamate metabolism	6	0.0664	1	0.0647	1	0.906	D-Glutamine
Vitamin B6 metabolism	9	0.0996	1	0.0955	1	0.986	Pyridoxal 5'-phosphate
Caffeine metabolism	10	0.111	1	0.106	1	0.986	3,7-Dimethyluric acid
Phenylalanine metabolism	10	0.111	1	0.106	1	0.986	L-Phenylalanine
Arginine biosynthesis	14	0.155	1	0.145	1	1	Citrulline
Pentose and glucuronate interconversions	18	0.199	1	0.182	1	1	D-Xylose
Pantothenate and CoA biosynthesis	19	0.21	1	0.192	1	1	Uracil
Selenocompound metabolism	20	0.221	1	0.201	1	1	Selenocysteine
beta-Alanine metabolism	21	0.232	1	0.21	1	1	Uracil
Pyrimidine metabolism	39	0.432	1	0.356	1	1	Uracil
Tryptophan metabolism	41	0.454	1	0.37	1	1	L-Kynurenine
Aminoacyl-tRNA biosynthesis	48	0.531	1	0.419	1	1	L-Phenylalanine

## Sheet: Figure 5B
pathway	total	expected	hits	Raw p	Holm p	FDR	details
Lysine degradation	25	0.0326	1	0.0323	1	1	Oxoadipic acid
Glycine, serine and threonine metabolism	33	0.043	1	0.0425	1	1	Choline
Glycerophospholipid metabolism	36	0.0469	1	0.0463	1	1	Choline
Tryptophan metabolism	41	0.0534	1	0.0527	1	1	Oxoadipic acid

## Sheet: Figure 6A
pathway	total	expected	hits	Raw p	Holm p	FDR	details
Lysine degradation	25	0.0977	3	7.39e-05	0.00621	0.00621	Crotonoyl-CoA;L-Carnitine; Acetyl-CoA
Butanoate metabolism	15	0.0586	2	0.00131	0.108	0.0549	Crotonoyl-CoA; Acetyl-CoA
Fatty acid degradation	39	0.152	2	0.00884	0.725	0.205	Crotonoyl-CoA; Acetyl-CoA
Tryptophan metabolism	41	0.16	2	0.00975	0.789	0.205	Crotonoyl-CoA; Acetyl-CoA
Synthesis and degradation of ketone bodies	5	0.0195	1	0.0194	1	0.326	Acetyl-CoA
Terpenoid backbone biosynthesis	18	0.0703	1	0.0684	1	0.607	Acetyl-CoA
Citrate cycle (TCA cycle)	20	0.0781	1	0.0757	1	0.607	Acetyl-CoA
beta-Alanine metabolism	21	0.082	1	0.0794	1	0.607	Acetyl-CoA
Sphingolipid metabolism	21	0.082	1	0.0794	1	0.607	SM(d18:1/18:0)
Pentose phosphate pathway	22	0.0859	1	0.083	1	0.607	D-Ribose
Pyruvate metabolism	22	0.0859	1	0.083	1	0.607	Acetyl-CoA
Propanoate metabolism	23	0.0898	1	0.0867	1	0.607	Acetyl-CoA
Glycolysis / Gluconeogenesis	26	0.102	1	0.0975	1	0.624	Acetyl-CoA
Glutathione metabolism	28	0.109	1	0.105	1	0.624	Acetyl-CoA
Inositol phosphate metabolism	30	0.117	1	0.112	1	0.624	Acetyl-CoA
Glyoxylate and dicarboxylate metabolism	32	0.125	1	0.119	1	0.624	Acetyl-CoA
Fatty acid elongation	38	0.148	1	0.14	1	0.679	Acetyl-CoA
Valine, leucine and isoleucine degradation	40	0.156	1	0.147	1	0.679	Acetyl-CoA
Steroid biosynthesis	42	0.164	1	0.153	1	0.679	Lathosterol
Fatty acid biosynthesis	47	0.184	1	0.17	1	0.716	Acetyl-CoA

## Sheet: Figure 6B
pathway	total	expected	hits	Raw p	Holm p	FDR	details
D-Glutamine and D-glutamate metabolism	6	0.0234	1	0.0232	1	1	Pyrrolidonecarboxylic acid
Sulfur metabolism	8	0.0312	1	0.0309	1	1	Sulfite
Pentose and glucuronate interconversions	18	0.0703	1	0.0684	1	1	D-Xylitol
Pyrimidine metabolism	39	0.152	1	0.143	1	1	Cytidine
Tyrosine metabolism	42	0.164	1	0.153	1	1	3,4-Dihydroxymandelic acid
Fatty acid biosynthesis	47	0.184	1	0.17	1	1	Capric acid

## Sheet: Figure 7A
pathway	total	expected	hits	Raw p	Holm p	FDR	details
Cysteine and methionine metabolism	33	0.408	3	0.00693	0.582	0.582	5'-Methylthioadenosine;3-Sulfopyruvic acid;Pyruvic acid
Citrate cycle (TCA cycle)	20	0.247	2	0.0241	1	0.732	Succinic acid;Pyruvic acid
Sphingolipid metabolism	21	0.26	2	0.0265	1	0.732	Sphinganine;Phytosphingosine
Purine metabolism	65	0.804	3	0.0432	1	0.732	Xanthine;Guanosine monophosphate;Allantoic acid
Alanine, aspartate and glutamate metabolism	28	0.346	2	0.0453	1	0.732	Succinic acid;Pyruvic acid
Glyoxylate and dicarboxylate metabolism	32	0.396	2	0.0577	1	0.732	Hydroxypyruvic acid;Pyruvic acid
Glycine, serine and threonine metabolism	33	0.408	2	0.061	1	0.732	Hydroxypyruvic acid;Pyruvic acid
Pyrimidine metabolism	39	0.482	2	0.0819	1	0.764	Orotidylic acid; Dihydrouracil
Drug metabolism - other enzymes	39	0.482	2	0.0819	1	0.764	5-Fluorodeoxyuridine monophosphate;N,N'-Diacetylhydrazine
Tyrosine metabolism	42	0.52	2	0.0931	1	0.782	Dopaquinone;Pyruvic acid
Arginine biosynthesis	14	0.173	1	0.161	1	1	N-Acetylornithine
Butanoate metabolism	15	0.186	1	0.171	1	1	Succinic acid
Nicotinate and nicotinamide metabolism	15	0.186	1	0.171	1	1	1-Methylnicotinamide
Pantothenate and CoA biosynthesis	19	0.235	1	0.212	1	1	Dihydrouracil
beta-Alanine metabolism	21	0.26	1	0.231	1	1	Dihydrouracil
Pyruvate metabolism	22	0.272	1	0.241	1	1	Pyruvic acid
Propanoate metabolism	23	0.285	1	0.251	1	1	Succinic acid
Glycolysis / Gluconeogenesis	26	0.322	1	0.278	1	1	Pyruvic acid
Phosphatidylinositol signaling system	28	0.346	1	0.296	1	1	1D-myo-Inositol 1,5-bis(diphosphate) 2,3,4,6-tetrakisphosphate
Arginine and proline metabolism	38	0.47	1	0.38	1	1	Pyruvic acid

## Sheet: Figure 7B
pathway	total	expected	hits	Raw p	Holm p	FDR	details
Butanoate metabolism	15	0.0293	1	0.029	1	1	Succinic acid semialdehyde
Alanine, aspartate and glutamate metabolism	28	0.0547	1	0.0537	1	1	Succinic acid semialdehyde
Cysteine and methionine metabolism	33	0.0645	1	0.0631	1	1	L-Methionine
Tryptophan metabolism	41	0.0801	1	0.078	1	1	Indoleacetaldehyde
Aminoacyl-tRNA biosynthesis	48	0.0938	1	0.0909	1	1	L-Methionine
